# Supplementary material for: Efficacy of Poria cocos and Alismatis rhizoma against diet-induced hyperlipidemia in rats based on transcriptome sequencing analysis
Source: Sci Rep. 2023 Oct 15;13:17493. doi: 10.1038/s41598-023-43954-6 (PMC10577139; doi:10.1038/s41598-023-43954-6)
Supplement: Supplementary file 1 — Supplementary Information 1. [file 41598_2023_43954_MOESM1_ESM.xlsx]

## Sheet: Supplemental Table S1
Supplementary Dataset S1. Gene dataset of 2502 DEGs of the model group versus control group (original counts were processed to FPKM).
#ID	M_01_Count	M_02_Count	M_03_Count	M_04_Count	M_05_Count	C_01_Count	C_02_Count	C_03_Count	C_04_Count	C_05_Count	M_01_FPKM	M_02_FPKM	M_03_FPKM	M_04_FPKM	M_05_FPKM	C_01_FPKM	C_02_FPKM	C_03_FPKM	C_04_FPKM	C_05_FPKM
ENSRNOG00000009919	271	205	17	1344	1004	0	1	1	3	2	6.89509	5.21732	0.453292	34.3144	25.9468	0	0.0260652	0.0353977	0.0902746	0.0507523
ENSRNOG00000013973	827	830	181	6539	9359	30	29	33	28	43	74.2996	74.4676	15.7932	572.614	819.458	2.65082	2.59418	2.90669	2.4764	3.84812
ENSRNOG00000054524	77	44	22	215	106	3	1	3	0	3	1.18419	0.671811	0.353125	3.32842	1.70818	0.0569707	0.0160107	0.055112	0.0139906	0.0437888
ENSRNOG00000000768	56	4010	630	12138	6136	200	56	53	244	9	7.69836	545.945	84.0903	1616.92	812.897	26.9676	7.48003	7.15989	32.5279	1.2506
ENSRNOG00000002802	768	1385	448	1128	783	25	18	29	10	60	78.5526	141.861	45.068	114.231	79.5711	2.5078	1.84625	2.93849	1.07495	6.02583
ENSRNOG00000022256	879	299	245	4215	1477	50	49	46	49	64	60.1967	20.4686	16.6832	285.966	101.104	3.41606	3.36331	3.19214	3.40425	4.38303
ENSRNOG00000059857	459	852	162	1245	1607	30	31	24	21	53	15.8846	29.8521	5.62288	42.0023	53.563	1.05447	1.07575	0.837523	0.712871	1.88205
ENSRNOG00000056219	132	117	42	490	377	10	9	9	12	8	2.62606	2.29326	0.847179	9.7967	7.83206	0.197141	0.18635	0.199347	0.252275	0.151532
ENSRNOG00000032240	1005	580	143	2054	1685	62	35	47	40	56	20.1154	11.485	2.86481	40.968	34.3298	1.25133	0.726071	0.957449	0.824293	1.10011
ENSRNOG00000015366	1035	864	329	2231	1388	65	54	44	31	64	47.4456	40.5693	14.9518	101.954	61.1985	3.05784	2.463	1.95829	1.4376	3.17232
ENSRNOG00000007159	27	18	17	177	173	6	2	2	2	6	2.8429	1.92335	1.83042	18.2462	18.2931	0.639127	0.212548	0.291539	0.275652	0.59682
ENSRNOG00000016368	50	28	48	47	49	0	4	3	2	1	1.15659	0.660245	1.10985	1.0828	1.1186	0	0.0944052	0.0789833	0.0616376	0.0234318
ENSRNOG00000036677	59	53	34	232	301	3	7	4	4	15	1.76892	1.64839	1.01937	6.94168	8.74844	0.11539	0.213774	0.141634	0.131533	0.473459
ENSRNOG00000009342	190	80	34	481	530	10	7	20	7	23	9.39054	3.95863	1.66022	23.4307	25.585	0.49278	0.34799	0.966993	0.34166	1.15644
ENSRNOG00000008816	3086	1763	1364	6017	8609	172	168	256	315	206	81.0902	46.5242	35.9364	158.124	226.404	4.53283	4.41342	6.69128	8.23723	5.38757
ENSRNOG00000015382	604	1851	228	941	491	69	35	46	33	46	14.1536	44.9994	5.36832	22.2308	11.3786	1.69761	0.852127	1.07538	0.765651	1.07564
ENSRNOG00000031743	2300	1479	378	4129	3356	130	93	108	135	189	58.531	36.8854	9.55278	104.103	86.7139	3.29003	2.38972	2.78909	3.4302	4.70457
ENSRNOG00000025691	108	76	48	315	405	3	6	14	10	21	4.28662	2.95634	1.89238	12.3209	16.0628	0.146411	0.24154	0.576817	0.420528	0.819954
ENSRNOG00000016826	517	175	98	501	155	27	4	22	1	34	19.2308	6.61274	3.6997	18.8315	5.86824	1.03426	0.153225	0.831045	0.0665084	1.25995
ENSRNOG00000022242	2553	1185	528	5883	4943	183	143	150	230	227	114.972	52.8483	23.6416	267.808	231.112	8.14364	6.49553	6.88937	10.4647	9.93051
ENSRNOG00000026235	1303	735	278	2216	1170	65	67	61	87	80	25.147	14.3146	5.33033	42.3556	21.9203	1.27433	1.29166	1.15933	1.64824	1.60819
ENSRNOG00000029212	76	38	20	176	440	8	10	14	9	6	1.06004	0.507128	0.288301	2.35621	5.94034	0.135927	0.133368	0.13397	0.176021	0.082532
ENSRNOG00000015160	93	1027	68	351	502	17	37	29	8	42	4.41411	48.017	3.24094	16.5945	23.9885	0.82542	1.75128	1.42457	0.422021	1.97947
ENSRNOG00000053272	141	125	21	462	544	13	10	27	15	21	4.58737	4.1068	0.688042	14.934	17.5352	0.451103	0.332531	0.890754	0.514183	0.701023
ENSRNOG00000006767	62	36	24	226	296	10	8	13	6	7	3.95836	2.34448	1.54928	14.2778	18.7766	0.631622	0.513398	0.868209	0.391726	0.439485
ENSRNOG00000007687	38	130	17	74	60	5	0	5	5	7	0.818803	2.83348	0.362837	1.57692	1.26947	0.108233	0	0.11552	0.112271	0.154928
ENSRNOG00000011205	53	50	19	168	125	8	3	7	2	9	5.68869	5.41218	2.05591	17.9077	13.466	0.919557	0.324076	0.805165	0.280697	0.956598
ENSRNOG00000029668	709	539	200	2167	3320	41	102	113	116	130	304.605	242.424	83.308	888.988	1319.58	17.4576	41.2246	45.9913	47.1253	60.5301
ENSRNOG00000005825	3502	2225	1125	10105	9794	307	225	488	391	585	202.347	129.957	65.0633	576.858	562.75	17.8637	12.9578	28.0517	22.5287	34.185
ENSRNOG00000006094	297	166	103	646	532	23	13	27	31	38	7.6602	5.08851	2.75887	18.9905	15.2827	0.940682	0.481159	0.664379	0.894712	1.06167
ENSRNOG00000005900	183	129	42	468	260	20	12	18	17	15	5.35615	3.88667	1.23967	13.6842	7.3104	0.602666	0.355542	0.528477	0.511391	0.473809
ENSRNOG00000046699	156	266	114	259	333	47	37	0	0	2	14.854	24.9733	10.4428	23.4142	30.1299	4.36945	3.30584	0	0	0.186311
ENSRNOG00000033192	393	502	87	588	919	21	27	54	47	43	8.7522	10.9839	1.92809	13.0675	20.8791	0.465728	0.614887	1.23161	1.05248	0.924126
ENSRNOG00000007258	165	160	188	92	184	8	8	13	5	28	8.91166	8.76504	10.0374	4.88397	9.53187	0.479155	0.435813	0.686233	0.281221	1.59726
ENSRNOG00000013552	21589	38175	35270	20482	26728	368	1107	5612	2812	1648	327.026	577.792	536.648	312.738	415.571	5.57062	16.8853	86.2294	43.1428	24.3373
ENSRNOG00000003745	625	3080	3973	3878	2658	256	187	172	159	392	19.4412	96.0177	123.212	119.743	81.545	8.01568	5.8332	5.20785	4.73662	12.4736
ENSRNOG00000038916	130	155	54	371	309	31	8	20	13	14	3.28602	3.90123	1.36487	9.34094	7.84955	0.784899	0.206547	0.507895	0.337524	0.345646
ENSRNOG00000011944	154	103	40	407	391	25	20	16	16	16	8.65365	5.77886	2.28486	22.7201	22.128	1.40764	1.16139	0.946603	0.95729	0.895304
ENSRNOG00000004972	479	287	99	645	364	47	19	27	33	35	14.9202	8.99511	3.06105	19.9435	11.0683	1.49656	0.600505	0.81892	1.03831	1.12874
ENSRNOG00000028768	241	141	59	348	352	13	14	26	18	27	5.84461	3.37951	1.43606	8.33911	8.5973	0.332406	0.349477	0.644326	0.452541	0.63729
ENSRNOG00000050251	69	48	28	342	396	20	9	10	22	15	5.3035	3.64801	2.20598	26.1931	31.0619	1.51694	0.710015	0.808386	1.73031	1.11883
ENSRNOG00000010805	164	128	86	110	288	10	15	15	19	8	19.5192	15.0671	9.97749	12.7332	33.6108	1.14921	1.7492	1.86778	2.35696	1.06481
ENSRNOG00000006116	158	184	65	454	457	27	24	20	18	27	1.73357	2.01844	0.71382	4.94136	4.94516	0.303812	0.269001	0.225339	0.203152	0.300159
ENSRNOG00000002470	1393	413	176	2146	799	100	66	81	88	111	53.2739	15.6258	6.86136	82.927	31.5537	3.87947	2.59128	3.12779	3.49863	4.15735
ENSRNOG00000010833	55	388	79	127	247	2	12	17	18	32	1.74976	12.2884	2.51694	4.04095	7.83049	0.0801455	0.392167	0.548534	0.592019	1.04111
ENSRNOG00000054251	149	116	62	257	393	11	15	31	11	21	6.52445	5.3262	3.06804	10.7959	15.8675	0.722281	0.671048	1.66764	0.327901	0.878712
ENSRNOG00000008144	2208	892	246	3506	1627	167	104	166	156	186	66.6189	26.8891	7.38154	104.44	48.385	5.0269	3.1317	4.96898	4.65815	5.65288
ENSRNOG00000050968	46	44	33	111	92	6	5	9	5	5	1.5824	1.53744	1.11843	3.78947	3.09516	0.214316	0.172423	0.298147	0.179784	0.176237
ENSRNOG00000001414	453	1522	187	1323	1299	62	65	98	87	143	8.82336	29.9368	3.65699	25.7361	25.2393	1.23746	1.28167	1.91834	1.69918	2.79042
ENSRNOG00000010645	1100	836	573	1685	2624	118	98	118	139	202	78.941	61.0226	40.8539	116.073	179.627	8.38646	6.64627	7.85634	9.35669	14.7058
ENSRNOG00000037931	84	185	53	119	170	15	9	11	7	18	5.36248	12.2067	3.38164	7.59928	10.5258	0.987989	0.587233	0.733025	0.504048	1.18822
ENSRNOG00000001158	1365	1206	920	1563	1557	108	122	162	119	149	23.1156	20.6406	15.5469	26.4949	26.1246	1.85041	2.06672	2.71201	2.0093	2.58499
ENSRNOG00000000924	113	456	80	142	205	15	31	17	14	23	1.14963	4.66606	0.823185	1.45524	2.10017	0.153966	0.322609	0.175602	0.144375	0.233624
ENSRNOG00000011517	376	1593	160	314	325	52	54	72	47	55	5.36278	23.0968	2.3076	4.52126	4.65436	0.763619	0.78198	1.0364	0.689219	0.807983
ENSRNOG00000036703	177	115	68	472	511	17	23	21	44	33	2.20891	1.43136	0.854434	5.86857	6.3498	0.219144	0.292291	0.266412	0.547879	0.411549
ENSRNOG00000019440	124	54	21	283	306	22	12	13	11	23	3.30602	1.48158	0.558869	7.48613	7.80359	0.612106	0.32294	0.336739	0.300552	0.657792
ENSRNOG00000002728	35	71	21	51	49	3	8	3	2	7	1.05198	2.1029	0.632551	1.53746	1.52089	0.109797	0.246258	0.105871	0.0808682	0.197865
ENSRNOG00000000451	86	62	17	78	41	3	6	7	7	6	5.50694	3.92312	1.12759	4.96075	2.61714	0.238537	0.388854	0.481777	0.504426	0.379852
ENSRNOG00000023122	94	68	20	136	78	8	5	9	6	13	7.76847	5.60032	1.64674	11.0322	6.35504	0.711666	0.41537	0.793544	0.503834	1.07134
ENSRNOG00000019728	363	319	116	685	610	64	12	54	39	51	6.22477	5.45712	1.94812	11.8002	10.4868	1.08693	0.208933	0.912502	0.660054	0.853643
ENSRNOG00000047606	303	133	123	612	536	26	37	47	24	46	33.6541	14.5675	13.4934	66.6968	59.395	2.88011	4.05828	5.33968	2.75813	4.99903
ENSRNOG00000003104	131	85	75	224	310	12	16	13	22	24	2.84478	1.86282	1.63287	4.85614	6.61594	0.27466	0.354033	0.279516	0.476842	0.543795
ENSRNOG00000018371	652	1551	267	694	850	80	98	84	86	83	21.1587	51.6295	8.63165	22.4645	26.6987	2.65606	3.16505	2.65017	2.75256	2.89823
ENSRNOG00000002217	869	638	228	1951	1128	101	84	97	92	149	124.524	90.5316	32.1658	274.293	159.44	14.2674	11.8389	13.7696	13.0465	20.8369
ENSRNOG00000050509	28	32	27	46	42	10	1	2	3	3	1.60572	1.8813	1.51947	2.63488	2.38391	0.574319	0.0574742	0.154195	0.19875	0.175325
ENSRNOG00000008134	59	83	29	95	104	6	4	12	7	12	0.933973	1.31641	0.470162	1.50497	1.665	0.10238	0.0686151	0.196614	0.111074	0.192489
ENSRNOG00000008736	165	139	62	370	340	28	25	22	19	28	4.13124	3.47297	1.56631	9.21212	8.53485	0.718527	0.639417	0.570877	0.486006	0.693874
ENSRNOG00000037409	137	112	45	279	224	26	19	21	10	15	8.72424	7.22222	2.85674	17.7064	14.2999	1.6594	1.221	1.37823	0.674619	0.968826
ENSRNOG00000010181	21	35	18	86	95	1	7	9	3	9	0.515242	0.821271	0.442081	2.04164	2.33259	0.0290404	0.170863	0.218537	0.0852044	0.198018
ENSRNOG00000003954	257	92	62	369	369	28	18	22	28	39	12.5256	4.43448	2.98665	17.3964	17.3282	1.35903	1.02615	1.09336	1.45618	1.86407
ENSRNOG00000022067	60	51	19	83	69	2	6	10	9	6	0.942318	0.793485	0.301706	1.30298	1.10026	0.0384429	0.0953653	0.162337	0.152213	0.0911705
ENSRNOG00000001704	45	75	34	86	117	12	8	10	6	6	1.23984	2.02481	0.955077	2.2567	2.9528	0.367579	0.212578	0.254325	0.156901	0.170296
ENSRNOG00000019058	105	131	170	196	243	8	28	22	17	28	13.6288	16.7149	21.2299	24.233	30.1445	1.09261	3.54442	2.83457	2.20172	3.61287
ENSRNOG00000002659	581	362	183	876	555	51	68	51	82	65	5.97081	3.77647	1.86151	9.08803	5.68814	0.55471	0.708315	0.53134	0.850326	0.698329
ENSRNOG00000050647	31	23	295	40	118	12	8	6	16	21	0.608677	0.471271	5.62301	0.787869	2.16348	0.249845	0.156401	0.12753	0.320463	0.466645
ENSRNOG00000019582	36	53	25	48	85	1	5	2	8	15	0.576361	0.83686	0.401751	0.762939	1.35354	0.0198585	0.081048	0.0327102	0.140193	0.239456
ENSRNOG00000011406	81	50	28	238	164	13	14	15	11	20	13.6757	8.31954	4.71595	39.1842	27.1401	2.25722	2.34658	2.51123	1.88651	3.33575
ENSRNOG00000009822	135	189	119	357	360	26	27	31	30	38	3.55734	4.9284	3.11531	9.43743	9.67073	0.684942	0.729775	0.846193	0.798038	0.988252
ENSRNOG00000032708	1424	1061	444	1338	492	71	135	97	150	175	183.95	141.498	56.2586	170.787	58.1145	9.20521	17.1207	12.0246	19.094	24.1444
ENSRNOG00000049075	551	592	260	916	1279	101	91	118	66	107	58.5474	62.8018	26.8671	93.5965	130.607	10.5938	9.38067	12.0928	6.82966	11.3708
ENSRNOG00000001480	548	417	232	865	1103	79	89	98	75	85	12.0267	9.1991	5.07385	18.9113	23.9161	1.73589	1.94115	2.12269	1.64004	1.89725
ENSRNOG00000018735	18124	16105	5905	19752	12909	1737	1563	2102	2212	2251	1024.44	919.733	334.571	1102.91	716.656	98.6861	87.8969	117.901	122.539	131.417
ENSRNOG00000032844	6436	5535	1937	6255	4582	634	557	747	682	758	392.802	334.313	116.079	377.599	275.727	38.0005	33.1692	45.056	41.148	45.7448
ENSRNOG00000007012	56	43	17	72	72	2	3	6	11	13	0.597197	0.453768	0.179465	0.761974	0.772212	0.0264856	0.0325996	0.0735773	0.122373	0.136725
ENSRNOG00000019202	401	1471	210	650	681	85	109	77	46	151	11.0848	40.6571	5.79049	17.9652	18.8954	2.36251	2.99977	2.13611	1.27346	4.16217
ENSRNOG00000013668	643	538	310	1107	1156	129	103	100	67	119	24.263	20.5369	11.6211	41.3207	42.0505	4.95132	3.84959	3.68987	2.49165	4.68632
ENSRNOG00000056194	575	26	17	12	7	16	29	6	32	5	125.397	5.68747	3.60988	2.55131	1.56511	3.47693	6.31552	1.50139	7.04583	1.05722
ENSRNOG00000002930	200	987	85	86	146	33	15	44	54	64	1.58891	7.81674	0.675872	0.670903	1.1346	0.272883	0.122812	0.34841	0.424899	0.53218
ENSRNOG00000024689	170	171	57	243	320	26	28	29	23	31	12.414	12.7355	4.20399	17.6653	23.0839	1.93368	2.09026	2.15358	1.74847	2.33248
ENSRNOG00000012862	181	239	83	341	61	16	16	48	32	17	3.91405	5.33086	1.80024	7.40702	1.28161	0.363606	0.354231	1.02341	0.707007	0.399148
ENSRNOG00000015131	23	24	17	49	23	3	3	2	7	4	2.31044	2.33212	1.71005	4.62074	2.20628	0.365746	0.290319	0.258361	0.757025	0.402552
ENSRNOG00000033215	3537	2585	834	2991	1819	338	262	381	324	388	212.18	155.507	49.2907	177.944	107.401	20.9055	15.568	22.8664	19.5387	23.5753
ENSRNOG00000052444	344	126	86	581	451	65	39	27	47	51	4.30732	1.53337	1.07774	7.27625	5.92901	0.79403	0.493602	0.349945	0.614444	0.592968
ENSRNOG00000014902	24	37	22	53	46	6	2	6	3	9	0.755224	1.16765	0.671298	1.63782	1.4015	0.195353	0.0629432	0.208737	0.108637	0.296355
ENSRNOG00000046005	712	794	460	1141	1910	118	125	180	123	187	9.31716	10.4737	6.04385	15.0299	25.2896	1.55696	1.649	2.36966	1.63605	2.45394
ENSRNOG00000033434	226	136	85	208	115	46	54	4	4	5	12.4262	7.26642	4.60441	11.3088	6.44028	2.49949	2.96713	0.26864	0.243544	0.266187
ENSRNOG00000022884	36	49	25	80	105	2	9	11	15	6	2.37899	2.8	1.44201	4.65592	6.52624	0.188418	0.610179	0.636294	0.938001	0.333893
ENSRNOG00000020465	191	119	71	342	239	35	25	20	36	26	5.65508	3.52077	2.09027	9.99896	6.98618	1.03529	0.75038	0.607914	1.06079	0.780407
ENSRNOG00000010262	745	546	342	467	1088	142	60	108	117	44	20.2813	14.8059	9.1953	12.6576	29.4408	3.85772	1.63283	2.92937	3.16175	1.21102
ENSRNOG00000013820	133	132	62	195	151	20	15	16	23	26	4.39871	4.44166	2.08117	6.44485	4.98757	0.672441	0.510518	0.548174	0.761145	0.879475
ENSRNOG00000033234	59	51	39	170	180	22	16	13	7	16	1.98359	1.7433	1.31805	5.73863	6.04266	0.772787	0.555767	0.467201	0.241129	0.550555
ENSRNOG00000011228	176	165	67	221	143	32	20	21	22	21	3.83061	3.73309	1.19733	4.6623	3.12519	0.522098	0.333046	0.389286	0.360873	0.438229
ENSRNOG00000007886	17134	26426	6427	51196	70367	3084	4210	4822	6683	7300	1176.68	1824.93	433.279	3482.22	4808.09	207.324	282.948	326.867	452.557	495.897
ENSRNOG00000003546	1111	2140	539	852	956	226	145	113	92	277	79.6307	157.82	38.2946	60.9189	65.6798	16.3278	10.1633	7.80774	6.52139	20.9797
ENSRNOG00000048411	43	18	28	88	55	11	3	5	8	8	0.704874	0.299245	0.444083	1.44636	0.907999	0.18112	0.0679726	0.0866587	0.172864	0.13037
ENSRNOG00000004666	56	29	27	76	44	7	4	15	4	5	1.45156	0.767922	0.702648	1.98689	1.13739	0.198044	0.106414	0.390659	0.11459	0.134741
ENSRNOG00000038960	1372	327	142	5020	2425	520	75	90	108	644	33.957	7.94737	3.53295	123.925	62.1899	12.5619	1.8726	2.31172	2.73862	15.0506
ENSRNOG00000006646	254	246	99	277	237	36	25	35	36	39	6.02574	5.84842	2.36594	6.5227	5.6581	0.861883	0.60933	0.845455	0.868471	0.901524
ENSRNOG00000042499	2591	1803	1077	3596	4468	397	345	415	427	507	451.594	316.38	180.577	600.48	738.171	66.8783	57.403	68.7292	71.3824	91.8996
ENSRNOG00000011459	552	645	315	756	834	91	84	94	126	86	8.58133	10.32	4.91396	11.8556	12.7103	1.46566	1.30731	1.43747	1.95008	1.43813
ENSRNOG00000001270	40	35	22	137	174	7	12	14	19	11	2.36761	2.06469	1.31795	7.8876	9.94781	0.43377	0.701764	0.828715	1.11391	0.649459
ENSRNOG00000047276	199	133	88	316	435	32	37	43	31	39	5.94555	3.99191	2.61135	9.3649	12.6933	0.976636	1.08884	1.24677	0.907118	1.20289
ENSRNOG00000011329	837	615	431	1680	1995	139	178	218	164	167	29.6273	21.7877	15.0337	59.0703	68.4585	5.02433	6.37001	7.55108	5.62584	6.05623
ENSRNOG00000027839	564	710	198	999	691	89	88	113	103	100	8.26057	10.3486	2.87597	14.4524	10.0438	1.29682	1.27295	1.65218	1.48791	1.4763
ENSRNOG00000015948	119	85	81	244	259	15	23	35	33	17	2.72175	1.98275	1.84679	5.61014	5.83458	0.346911	0.559522	0.785223	0.762987	0.432894
ENSRNOG00000039891	75	57	51	59	66	10	6	11	11	10	1.78713	1.40217	1.21807	1.41856	1.56946	0.242603	0.146644	0.278556	0.274242	0.243668
ENSRNOG00000019943	37	26	17	87	90	6	6	9	8	11	0.754318	0.532002	0.344233	1.78616	1.88873	0.124946	0.124544	0.184977	0.180654	0.213558
ENSRNOG00000016117	260	238	96	462	366	44	29	57	48	46	2.1092	1.91252	0.774391	3.74837	2.9967	0.353478	0.241466	0.466819	0.39579	0.369204
ENSRNOG00000036942	24	21	22	43	32	1	8	6	6	1	1.26293	1.13746	1.12232	2.27228	1.6445	0.0677353	0.436602	0.363835	0.288575	0.0565175
ENSRNOG00000010941	610	462	412	550	1183	103	123	113	111	64	25.2802	19.1578	17.0164	22.8348	48.8111	4.27307	5.07859	4.68238	4.60772	2.6931
ENSRNOG00000022094	88	82	45	199	92	16	15	17	18	15	4.82948	4.43249	2.41758	10.7264	5.08462	0.871467	0.832833	0.945459	1.01117	0.799442
ENSRNOG00000002667	153	103	108	292	708	42	28	65	31	54	1.87938	1.08419	1.17116	3.08822	8.41248	0.483812	0.300914	1.13687	0.340817	0.597637
ENSRNOG00000010266	169	131	90	342	166	35	27	26	23	34	4.41774	3.37364	2.34516	9.01914	4.51298	0.900951	0.727426	0.704844	0.609009	0.853245
ENSRNOG00000004003	71	147	112	169	194	12	17	30	23	30	1.70729	3.56527	2.69588	4.07579	4.69312	0.302837	0.421206	0.735786	0.578119	0.726158
ENSRNOG00000012835	40	20	21	51	25	11	0	4	5	5	0.343327	0.181693	0.183285	0.444451	0.220378	0.0989613	0	0.0357031	0.0457271	0.0446968
ENSRNOG00000036880	30	34	31	67	87	1	4	9	16	10	1.23908	1.39909	1.25914	2.80924	3.44505	0.0504578	0.161924	0.354682	0.664264	0.414405
ENSRNOG00000009730	420	162	111	1375	656	104	58	78	129	75	12.6957	4.62774	3.23987	40.41	20.0723	3.03332	1.72174	2.35476	3.90266	2.04936
ENSRNOG00000027024	2571	153	1461	1034	687	76	80	274	154	379	60.5863	3.65326	34.3704	24.1996	15.9124	1.8216	1.86852	6.35085	3.59771	9.06613
ENSRNOG00000010775	553	516	137	438	334	69	53	74	71	55	8.64013	8.00941	2.14391	6.84244	5.48124	1.07946	0.834727	1.1664	1.12505	0.860675
ENSRNOG00000038955	212	60	26	346	170	40	16	15	13	49	6.64368	1.87316	0.824296	10.8796	5.55113	1.24173	0.520073	0.491369	0.424508	1.46295
ENSRNOG00000000459	2622	1360	547	3542	2270	365	321	308	365	335	200.182	105.931	41.3267	266.362	165.955	27.7576	23.8891	22.5095	27.361	26.7072
ENSRNOG00000004698	52	28	19	49	51	2	5	16	4	5	2.31099	1.19104	0.76466	2.03399	2.06937	0.0909458	0.187949	0.677533	0.200606	0.200892
ENSRNOG00000026647	450	333	176	767	1016	59	56	99	94	142	16.6437	12.4512	6.5144	28.5397	37.7064	2.20994	2.10159	3.69132	3.49998	5.37673
ENSRNOG00000054218	71	62	24	94	92	17	3	12	15	9	0.8993	0.776819	0.309561	1.18329	1.19085	0.219611	0.0390396	0.160238	0.191629	0.109399
ENSRNOG00000000632	37	32	25	73	54	12	5	3	13	3	2.06138	1.80516	1.37821	4.01901	3.02731	0.672722	0.282846	0.190222	0.733578	0.171807
ENSRNOG00000034290	191	242	46	335	335	40	9	58	42	42	16.1682	20.1306	3.82866	27.3539	27.3894	3.34616	0.757501	4.78717	3.46359	3.53439
ENSRNOG00000024230	65	50	24	55	43	10	5	9	8	7	2.15099	1.64402	0.808488	1.82702	1.43381	0.329234	0.168924	0.29789	0.294117	0.22919
ENSRNOG00000039754	47	41	24	94	161	8	9	9	16	19	1.13711	0.975592	0.583741	2.24491	3.87427	0.208474	0.220539	0.215959	0.401246	0.451482
ENSRNOG00000010362	568	311	306	995	1684	101	133	148	130	136	28.8018	15.5514	15.2044	49.0924	83.3671	5.04271	6.61972	7.33049	6.41081	6.84248
ENSRNOG00000042137	52	41	31	141	125	7	10	17	16	15	1.60393	1.29857	0.961215	4.31802	3.82143	0.232333	0.312702	0.524502	0.51336	0.476075
ENSRNOG00000002773	7	37	53	72	83	25	6	7	2	2	0.193857	0.945553	1.36401	1.83046	2.19214	0.631519	0.157854	0.198273	0.0686352	0.049102
ENSRNOG00000023428	167	175	148	335	380	35	23	56	39	50	1.90002	2.01276	1.69059	3.81448	4.28732	0.405962	0.268797	0.634605	0.441563	0.589166
ENSRNOG00000028273	76	75	28	127	86	17	14	9	15	11	2.40052	2.38365	0.910487	3.97737	2.70222	0.558767	0.451923	0.304496	0.47159	0.354495
ENSRNOG00000005935	22	21	18	75	113	7	7	13	7	8	0.790824	0.755673	0.646829	2.63193	3.88288	0.265443	0.248771	0.450681	0.275036	0.29031
ENSRNOG00000009331	791	631	386	1375	1079	162	127	145	145	150	21.0073	16.7676	10.1075	35.849	27.7275	4.27754	3.3103	3.74145	3.76683	4.10207
ENSRNOG00000017676	1502	1030	773	1358	911	183	194	217	206	153	35.6655	25.5077	18.2341	34.1116	20.7918	4.51279	4.59167	5.05585	4.83778	4.12061
ENSRNOG00000042230	65	62	30	105	100	6	11	13	19	13	3.35843	3.16738	1.55396	5.39857	5.20232	0.315808	0.569841	0.672759	0.985612	0.663707
ENSRNOG00000049517	193	190	235	1205	1095	75	97	95	111	127	4.31419	4.24079	5.19349	26.8351	24.3067	1.68073	2.15939	2.11129	2.47177	2.86941
ENSRNOG00000043416	1438	1568	232	1157	629	103	148	251	196	172	44.8883	50.3454	7.26239	36.2052	19.1801	3.27672	4.58871	7.63484	6.08414	5.68412
ENSRNOG00000018915	58	27	31	110	150	10	18	11	8	18	1.15505	0.548858	0.621981	2.18002	3.00104	0.198942	0.367337	0.221377	0.175979	0.356301
ENSRNOG00000003300	6045	21044	7286	15096	12097	2501	1155	2199	1087	3813	156.544	548.625	188.836	389.857	310.526	65.1019	29.6776	56.3288	28.1587	98.8679
ENSRNOG00000024382	551	481	215	595	413	101	70	68	86	71	32.3977	28.9943	12.8335	35.6586	24.8328	6.26998	4.37161	3.98303	5.20233	4.19302
ENSRNOG00000006314	46	30	17	67	73	7	11	9	6	8	1.52499	0.924157	0.5105	2.13564	2.31854	0.250121	0.267268	0.281045	0.162167	0.269506
ENSRNOG00000051952	164	190	108	207	377	40	33	38	35	40	4.52129	5.21166	2.99594	5.65656	10.4115	1.10201	0.937973	1.05276	0.985297	1.09549
ENSRNOG00000018087	2047	1932	924	2950	2902	361	363	477	350	384	65.4635	62.131	28.9649	92.9319	89.7823	11.5446	11.475	14.8354	11.0169	12.9777
ENSRNOG00000003538	286	274	199	493	306	47	52	73	42	67	2.90615	2.81618	2.0342	4.97176	3.05319	0.491739	0.531055	0.737471	0.431771	0.696241
ENSRNOG00000013014	1002	823	407	1344	1283	180	151	160	190	197	95.9902	81.6023	38.7511	127.188	117.622	17.4514	14.2261	14.8548	17.8554	19.7563
ENSRNOG00000013057	53	41	44	90	51	7	15	5	9	14	1.15089	0.882676	0.949903	1.93296	1.1309	0.161687	0.335548	0.121874	0.212907	0.297429
ENSRNOG00000019542	1372	394	303	1228	582	113	167	115	184	126	58.7597	16.4767	12.8212	52.0615	25.4491	4.70432	7.12677	4.9858	7.8958	5.11492
ENSRNOG00000009389	300	237	158	1066	1153	109	104	110	115	92	4.87187	3.88376	2.57158	17.3064	18.6632	1.78874	1.71065	1.78688	1.90151	1.52167
ENSRNOG00000013290	130	59	39	106	52	13	18	6	14	19	2.27643	1.03641	0.698671	1.85291	0.93397	0.239734	0.325801	0.123346	0.251483	0.322542
ENSRNOG00000033256	520	506	199	560	436	110	73	68	68	86	27.2555	26.7794	10.4454	29.2141	22.3059	5.83122	3.75481	3.55962	3.53172	4.59325
ENSRNOG00000012543	161	63	55	195	184	27	28	14	21	30	3.02823	1.184	1.01922	3.6018	3.38213	0.515607	0.531384	0.266722	0.391706	0.577107
ENSRNOG00000013526	241	161	163	411	331	41	47	43	56	52	6.55409	4.36483	4.41556	11.1114	9.05512	1.12276	1.2837	1.17178	1.54594	1.42162
ENSRNOG00000005905	232	704	362	877	574	75	102	87	139	103	5.39202	15.9765	8.08906	19.859	13.3053	1.71984	2.38208	2.03819	3.15218	2.30419
ENSRNOG00000017163	108	72	32	170	168	21	15	21	23	21	2.73161	1.81781	0.800593	4.22787	4.15207	0.534636	0.381257	0.528015	0.570507	0.540908
ENSRNOG00000005659	41	25	31	58	41	2	6	8	6	14	1.44658	0.80348	0.949979	1.76863	1.23713	0.0805388	0.210121	0.216385	0.213134	0.492439
ENSRNOG00000014956	1070	1339	414	1344	950	195	150	220	174	214	39.3586	53.2689	16.0627	50.506	34.0535	8.75783	6.24089	8.53717	7.15529	8.37932
ENSRNOG00000007546	79	200	73	126	190	6	24	33	23	38	2.75602	6.91998	2.55847	4.38818	6.66713	0.216678	0.853877	1.15743	0.834003	1.31184
ENSRNOG00000026762	67	34	27	58	25	5	5	6	8	15	3.84452	1.96909	1.53749	3.30982	1.4257	0.287417	0.286705	0.383563	0.497449	0.884544
ENSRNOG00000016413	177	159	33	166	171	33	17	32	15	36	5.54539	5.01065	1.02677	5.15723	5.24054	1.07291	0.544359	1.0006	0.491932	1.18337
ENSRNOG00000003809	5906	9547	3022	5783	4996	1192	1142	887	1173	1181	424.245	679.254	215.045	407.712	358.432	83.7863	81.2469	63.5807	83.7182	81.834
ENSRNOG00000002134	0	94	23	299	209	41	31	25	21	1	0	3.5805	0.898942	11.2949	7.91016	1.56521	1.19452	0.975758	0.803248	0.0467056
ENSRNOG00000018488	53	35	17	123	92	16	13	13	9	10	2.68289	1.80967	0.839303	6.08365	4.48193	0.823584	0.661998	0.678782	0.481746	0.528755
ENSRNOG00000052064	238	251	115	268	278	42	41	51	42	46	5.82732	6.20469	2.84511	6.58381	6.84751	1.05863	1.01036	1.26091	1.04057	1.13738
ENSRNOG00000014336	157	49	69	260	179	44	32	17	18	27	3.05327	0.976465	1.33347	4.99025	3.37745	0.856837	0.644652	0.336175	0.354142	0.545896
ENSRNOG00000022975	430	350	184	674	628	105	58	91	90	96	7.52966	6.18437	3.24545	11.7284	10.9706	1.85892	1.02226	1.59341	1.57393	1.68533
ENSRNOG00000008409	343	302	197	653	780	90	82	96	85	89	4.78772	4.23685	2.74357	9.08611	10.697	1.27636	1.14506	1.32724	1.17941	1.28929
ENSRNOG00000010392	73	229	59	135	198	18	16	20	32	49	1.32975	4.17985	1.08376	2.44631	3.60169	0.339069	0.30585	0.363696	0.603314	0.900497
ENSRNOG00000011947	183	73	83	207	128	30	16	27	27	31	9.03519	3.68551	4.09144	10.1565	6.19758	1.50545	0.803166	1.30517	1.33959	1.59165
ENSRNOG00000053047	136	87	86	201	113	17	22	34	24	24	1.51079	0.937998	0.961275	2.21227	1.28173	0.209116	0.266161	0.382704	0.277744	0.253093
ENSRNOG00000000137	336	233	145	363	249	59	44	52	47	57	22.4879	15.5297	9.62932	24.1083	16.7349	3.91265	2.93878	3.48553	3.13347	3.79143
ENSRNOG00000030183	76	49	52	81	118	13	10	18	19	13	1.42339	0.903759	0.977161	1.54335	2.28301	0.251684	0.196437	0.351791	0.373045	0.238467
ENSRNOG00000004585	22	25	28	16	19	2	2	6	5	6	0.579415	0.65286	0.706357	0.413816	0.493277	0.0635628	0.0518539	0.175202	0.134882	0.153346
ENSRNOG00000003622	2064	2049	1016	3288	2870	518	407	473	390	423	33.3286	32.7147	16.4499	53.0101	47.6908	8.27129	6.62779	7.79399	6.38638	6.54593
ENSRNOG00000030027	79	53	32	93	77	11	8	11	20	15	2.6554	1.83125	1.0806	3.13034	2.54562	0.387798	0.275208	0.367931	0.680847	0.52252
ENSRNOG00000009912	406	327	381	826	881	79	103	103	112	156	10.3084	8.15433	9.33065	20.2803	21.1952	1.93509	2.49287	2.4861	2.70736	3.83091
ENSRNOG00000019854	478	444	181	680	549	65	64	108	101	122	15.6358	14.9419	5.88969	22.4525	18.1186	2.18597	2.11757	3.56359	3.33198	4.09763
ENSRNOG00000002776	55	29	27	134	99	3	16	15	12	22	1.92851	1.01056	0.940425	4.62994	3.45019	0.13012	0.566681	0.52732	0.428928	0.761477
ENSRNOG00000000640	33	67	22	86	56	10	8	18	4	12	0.606561	1.26166	0.405864	1.59901	1.02613	0.186052	0.149371	0.325904	0.081009	0.224981
ENSRNOG00000010319	1309	1051	724	2504	2378	299	313	386	349	246	23.2147	18.3487	12.7974	44.2042	42.7811	5.23922	5.55232	6.9084	6.19531	4.22696
ENSRNOG00000020150	829	454	345	993	844	149	107	143	154	143	63.0412	34.9443	25.8479	73.9516	62.2857	11.4288	8.01777	10.5632	11.4528	11.1011
ENSRNOG00000000457	3423	1858	641	4664	2907	739	384	550	481	563	70.1548	38.5823	12.7655	93.4967	57.791	15.0592	7.5215	10.6737	9.71555	12.1741
ENSRNOG00000016257	1109	838	520	1600	1802	265	134	251	264	268	43.1691	33.5954	20.2267	62.2472	68.6152	10.4666	5.17982	9.58127	10.1948	10.9217
ENSRNOG00000001908	60	53	46	117	140	13	15	24	16	16	1.16114	1.00098	0.890283	2.21958	2.71619	0.260799	0.294409	0.480659	0.323264	0.297137
ENSRNOG00000002159	57	155	22	52	55	7	8	13	9	32	1.28652	3.46785	0.511915	1.17344	1.25315	0.167406	0.183448	0.294923	0.218844	0.712108
ENSRNOG00000028137	139	105	96	225	150	22	26	33	31	33	0.683776	0.507246	0.473866	1.10433	0.753359	0.110416	0.133002	0.166751	0.158473	0.159277
ENSRNOG00000015562	3400	1326	1268	1980	893	650	206	454	397	99	61.4386	23.6004	22.8653	35.861	16.5989	11.5996	3.75076	8.36622	7.25928	1.7198
ENSRNOG00000004048	77	73	55	221	233	10	34	28	28	34	0.560069	0.528994	0.400036	1.60651	1.72598	0.0722308	0.254546	0.208464	0.207444	0.243696
ENSRNOG00000059750	54	28	20	39	41	10	12	6	3	6	6.58582	3.41979	2.42957	4.68055	4.95656	1.20216	1.4757	0.835572	0.42617	0.720967
ENSRNOG00000059140	270	181	167	471	480	56	70	77	53	69	4.26072	2.89491	2.63091	7.40936	7.39089	0.903629	1.10895	1.19552	0.826563	1.14721
ENSRNOG00000038722	89	71	60	160	99	23	11	19	20	26	2.79204	2.1862	1.88141	5.04761	3.23316	0.731691	0.355205	0.622024	0.647839	0.778798
ENSRNOG00000017277	130	159	113	273	263	44	23	52	39	37	3.51848	4.23109	3.03657	7.29706	7.20857	1.17438	0.641086	1.4245	1.05949	0.964451
ENSRNOG00000007178	119	100	68	150	233	32	25	36	31	15	5.69756	4.84235	3.24317	7.23716	11.2195	1.56295	1.22088	1.74837	1.48717	0.733209
ENSRNOG00000057153	254	298	93	394	575	98	43	45	66	85	10.0812	11.7609	3.65067	15.449	22.6139	3.81998	1.67538	1.78543	2.58181	3.31898
ENSRNOG00000020281	47	27	34	61	63	5	9	11	15	8	1.20595	0.685215	0.877566	1.52692	1.60131	0.127291	0.233446	0.296976	0.401593	0.2047
ENSRNOG00000012886	1085	2720	1686	1482	1242	572	253	197	143	564	31.7536	81.9865	49.5176	43.6626	35.1098	17.352	7.4275	5.62454	4.19609	17.9674
ENSRNOG00000015773	31	23	27	80	79	3	4	17	16	10	0.804984	0.590958	0.693736	2.02924	2.00078	0.0967541	0.10453	0.438774	0.425002	0.258018
ENSRNOG00000020136	126	350	92	133	241	44	52	26	28	48	2.07794	5.80447	1.51738	2.17818	3.88375	0.729369	0.852594	0.422749	0.459349	0.812879
ENSRNOG00000028896	127	388	51	20	109	13	44	22	21	46	1.69819	5.11988	0.672861	0.272897	1.45442	0.182841	0.58547	0.303965	0.282236	0.606754
ENSRNOG00000020991	753	332	283	622	547	130	76	81	72	176	24.8163	10.7448	9.33098	20.596	18.8544	4.20557	2.52534	2.78059	2.45922	5.4445
ENSRNOG00000055650	74	51	40	108	108	16	12	22	16	14	0.765139	0.556535	0.393383	1.07777	1.19328	0.187606	0.206216	0.306199	0.154318	0.17776
ENSRNOG00000043451	69	26	46	134	678	42	24	41	47	47	3.00449	1.13858	2.0076	5.76659	29.3366	1.84192	1.06846	1.80922	2.07575	2.06028
ENSRNOG00000000479	53	26	23	62	50	1	14	14	9	7	1.24745	0.632101	0.555644	1.45496	1.12931	0.0301748	0.336567	0.333151	0.225797	0.176353
ENSRNOG00000016950	104	368	174	530	360	71	40	74	80	62	3.78463	14.0243	6.20669	19.1867	12.0063	2.68552	1.4081	2.48654	2.8636	2.61961
ENSRNOG00000006108	160	128	97	149	167	23	30	27	30	39	27.6592	22.1712	16.6279	24.7695	27.7807	4.06835	5.13348	4.52074	5.01201	6.83768
ENSRNOG00000003866	99	124	82	212	352	22	22	65	41	35	4.27921	5.51579	3.60935	9.21917	15.3452	0.977036	0.969247	2.83485	1.80088	1.52717
ENSRNOG00000007393	645	588	350	849	880	137	128	163	118	163	14.5104	13.3032	7.86654	18.9832	19.6768	3.08232	2.86523	3.61855	2.63182	3.64834
ENSRNOG00000006940	296	214	149	382	313	71	42	67	57	53	11.2705	8.17682	5.63678	14.3253	11.6153	2.72982	1.57666	2.50889	2.14556	2.09138
ENSRNOG00000005214	340	287	147	823	616	99	91	77	95	113	12.8619	10.7541	5.72986	30.9031	23.7924	3.61294	3.47417	3.02073	3.5619	4.1155
ENSRNOG00000008759	33	33	22	101	69	8	8	12	9	18	0.476011	0.484549	0.317891	1.45824	1.00048	0.126785	0.117508	0.178343	0.139335	0.257484
ENSRNOG00000039204	76	69	18	81	42	17	15	12	7	10	2.2601	2.07329	0.554694	2.46561	1.30078	0.524701	0.460581	0.375855	0.238658	0.302369
ENSRNOG00000003486	239	151	104	320	244	59	25	65	33	45	9.55178	5.87497	4.10039	12.6054	9.88784	2.29403	1.01651	2.65603	1.34803	1.734
ENSRNOG00000048914	62	36	41	123	126	12	10	25	13	23	2.04512	1.15293	1.30048	3.85039	4.22199	0.408991	0.330315	0.769846	0.702417	0.760087
ENSRNOG00000014333	459	386	215	426	239	90	69	81	62	69	10.7992	9.03517	4.90591	9.82101	5.59383	2.08941	1.60875	1.90097	1.49888	1.60364
ENSRNOG00000030689	87	110	33	129	78	26	18	9	20	21	5.08808	6.27954	1.90931	7.47038	4.66488	1.50236	1.07742	0.531881	1.19511	1.17267
ENSRNOG00000019018	104	125	103	196	378	33	44	50	31	37	2.39542	2.88032	2.36647	4.45653	8.61389	0.783268	1.01212	1.16168	0.731067	0.85949
ENSRNOG00000033697	250	209	119	279	176	47	60	31	37	48	15.0788	12.3745	7.08101	16.616	10.7237	2.83723	3.65324	1.94723	2.25127	2.83153
ENSRNOG00000013862	50	48	20	92	130	8	14	21	21	9	1.85064	1.83658	0.748716	3.45932	4.62858	0.332565	0.525909	0.761785	0.782268	0.363759
ENSRNOG00000027894	54	30	38	84	110	17	16	10	17	8	0.488075	0.278612	0.343377	0.760386	0.986822	0.160216	0.14796	0.0924653	0.158335	0.0753157
ENSRNOG00000001431	140	83	60	216	171	25	18	34	37	31	2.79688	1.70182	1.20028	4.32191	3.33239	0.511481	0.368522	0.665044	0.738485	0.756478
ENSRNOG00000017980	1344	1152	627	2135	1660	304	278	382	280	260	17.1658	14.7383	7.98893	27.17	21.0257	3.89662	3.54046	4.82633	3.54468	3.35445
ENSRNOG00000010208	156	111	58	183	311	46	24	29	23	56	19.6693	14.1037	7.25893	23.0076	39.3	5.77037	3.05989	3.62505	2.98529	7.09708
ENSRNOG00000005731	261	140	151	448	591	65	83	62	59	77	6.89917	3.69599	3.97665	11.7536	15.9688	1.73163	2.19075	1.64241	1.64682	2.05192
ENSRNOG00000015913	111	67	48	145	136	30	20	17	27	16	2.73321	1.66585	1.19152	3.58325	3.38758	0.740465	0.504338	0.427264	0.681946	0.388957
ENSRNOG00000058866	181	145	69	294	260	40	24	56	39	48	1.89435	1.48839	0.721707	3.03811	2.74022	0.417597	0.259706	0.595668	0.418862	0.493192
ENSRNOG00000028814	298	127	89	345	344	69	41	38	33	82	6.27007	2.66061	1.86929	7.25178	7.31974	1.44486	0.863928	0.801756	0.711829	1.70715
ENSRNOG00000008602	3785	2199	589	3306	4126	681	519	575	547	752	84.9418	49.4764	13.1225	74.1191	94.6221	15.0153	11.7375	12.9547	12.3366	16.2745
ENSRNOG00000061739	114	64	42	129	108	21	10	14	23	32	7.67318	4.27255	2.78727	8.54887	7.41718	1.37768	0.677766	0.969541	1.5249	2.04378
ENSRNOG00000003069	573	589	181	547	394	107	70	129	84	111	19.4398	19.6169	6.14771	18.661	13.9065	3.54898	2.41533	4.47305	2.91122	3.55063
ENSRNOG00000011316	116	71	77	160	110	30	21	20	26	20	1.71925	1.07438	1.15103	2.37887	1.64459	0.448882	0.320634	0.309681	0.395429	0.299175
ENSRNOG00000011647	66	30	45	101	201	11	11	26	22	27	17.1815	8.11493	11.5943	25.4211	49.8291	2.86137	2.8038	6.6006	5.51495	7.30717
ENSRNOG00000028650	424	444	236	522	494	88	59	108	77	135	5.55202	5.98482	3.10621	6.8658	6.34456	1.18586	0.782098	1.39684	1.00502	1.89838
ENSRNOG00000038881	761	596	320	956	855	143	141	167	158	162	22.2241	17.438	9.30947	27.3058	24.2082	4.23213	4.10764	4.8146	4.5424	4.85178
ENSRNOG00000046216	38	29	25	74	67	17	14	9	9	2	4.17667	3.17004	2.77276	7.8053	7.26432	1.91523	1.5527	1.04348	1.04787	0.223751
ENSRNOG00000020431	56	38	28	80	121	10	10	17	22	12	2.12669	1.46656	1.08445	3.02664	4.42618	0.385481	0.38479	0.640647	0.826561	0.480304
ENSRNOG00000000485	262	159	88	344	310	60	52	61	51	33	8.6191	5.91301	3.11285	11.5962	10.3492	2.01496	2.31821	2.43337	1.68539	1.82238
ENSRNOG00000060329	82	114	67	129	147	27	17	33	23	19	5.99725	8.08586	4.60042	9.18818	10.6247	1.87599	1.1947	2.28108	1.65116	1.28188
ENSRNOG00000007350	876	830	478	1166	908	187	164	208	182	204	42.036	40.4886	22.8465	55.5304	42.888	9.01431	7.76194	9.78264	8.5252	9.99469
ENSRNOG00000048771	73	35	82	170	339	21	15	30	26	63	7.61635	4.12846	8.21664	17.6113	30.8876	2.29615	1.75526	2.81652	2.50276	5.36996
ENSRNOG00000008048	220	214	122	308	283	70	47	59	31	48	11.7273	12.5889	7.20537	16.9934	16.2415	4.69773	3.09651	3.65606	2.03895	2.67564
ENSRNOG00000006932	117	117	56	174	139	21	12	26	39	36	2.80901	2.75769	1.32747	4.13625	3.3439	0.503891	0.292162	0.627711	0.947401	0.852877
ENSRNOG00000019661	60	246	1789	1530	1009	350	83	238	116	246	4.45614	18.7009	129.685	112.798	69.9046	26.2732	5.98118	16.6035	8.37865	20.1522
ENSRNOG00000017874	475	431	227	796	784	124	81	126	135	139	23.7557	21.6308	11.3648	40.1791	41.0339	6.11309	4.0927	6.51191	6.94196	6.61374
ENSRNOG00000023226	231	130	142	361	648	69	54	56	74	85	40.2911	22.4503	24.1813	61.2448	110.347	11.6967	9.11663	9.60838	12.5683	14.685
ENSRNOG00000016885	345	779	873	826	804	169	114	183	132	214	27.0514	63.0764	69.4073	67.0102	64.7668	13.6186	9.03529	14.1258	10.6905	16.914
ENSRNOG00000003388	24	26	24	49	22	5	4	9	6	8	0.140087	0.144735	0.138451	0.278701	0.130835	0.0280498	0.0236243	0.0524741	0.0357116	0.0435941
ENSRNOG00000014387	46	1624	579	2645	1883	407	598	145	80	291	1.76917	63.5568	22.1381	99.9735	69.6549	15.7366	22.4185	5.32436	3.00173	11.5718
ENSRNOG00000005871	1806	6365	1290	4182	4106	886	731	865	619	881	67.8802	240.728	49.0859	158.732	159.839	33.2867	27.7815	33.3132	23.6457	32.3323
ENSRNOG00000049303	1127	3952	1056	2469	886	552	336	418	368	464	36.3517	126.896	33.622	78.1747	27.7533	17.8466	10.6741	13.1486	11.6129	15.3657
ENSRNOG00000000763	127	86	67	119	162	15	23	30	19	39	6.56754	4.40962	3.43146	6.0146	8.14445	0.773631	1.20353	1.5478	0.98755	2.01022
ENSRNOG00000011015	218	316	136	215	272	44	42	73	50	53	1.30429	1.88776	0.818392	1.28733	1.64597	0.263584	0.252968	0.442451	0.304299	0.316879
ENSRNOG00000015582	157	169	158	296	306	40	44	57	71	34	3.97453	4.40433	3.74216	7.67593	8.07852	0.978059	1.2505	1.65113	2.02914	0.927553
ENSRNOG00000008936	207	332	90	96	176	18	62	49	35	40	2.4841	4.06571	1.07341	1.15562	2.04931	0.230718	0.745194	0.581111	0.420559	0.518639
ENSRNOG00000005810	80	92	73	143	221	32	28	24	15	39	1.46077	1.64849	1.30797	2.58146	4.03347	0.583167	0.518673	0.452974	0.271474	0.69698
ENSRNOG00000000187	422	637	376	722	841	147	101	162	111	161	7.37641	11.36	6.63811	12.6364	14.6088	2.62077	1.78599	2.82615	1.95602	2.86198
ENSRNOG00000015089	49	23	8	61	58	1	4	11	19	10	1.33221	0.630396	0.227758	1.64044	1.59228	0.0332821	0.110457	0.300823	0.527773	0.261186
ENSRNOG00000015717	39	55	25	98	122	20	11	21	12	13	0.992682	1.39301	0.637724	2.45043	3.06232	0.506094	0.283938	0.537288	0.31105	0.333834
ENSRNOG00000011821	47	38	36	156	240	20	18	32	18	30	6.58931	5.32549	4.96602	21.0622	32.4316	2.74643	2.50937	4.42087	2.51193	4.25266
ENSRNOG00000045989	54	37	71	73	54	22	22	0	0	22	17.8115	12.3933	22.4431	23.1411	17.0393	7.1382	6.98693	0	0	7.35916
ENSRNOG00000050794	35	28	39	40	98	7	9	21	12	6	1.77108	1.47906	1.96132	2.02862	4.77367	0.387141	0.45814	1.04503	0.612951	0.324297
ENSRNOG00000021104	83	53	51	147	177	18	17	29	25	29	11.8958	7.59276	7.14077	20.8094	25.027	2.6397	2.43498	4.08542	3.59481	4.16208
ENSRNOG00000004303	492	449	223	511	381	101	81	100	114	81	17.7086	16.4106	8.00159	18.3513	13.5314	3.67686	2.88886	3.55579	4.08053	3.00741
ENSRNOG00000016643	185	151	57	225	142	41	30	46	31	28	3.78197	3.059	1.17592	4.60409	2.93894	0.83672	0.627507	0.951052	0.639337	0.564084
ENSRNOG00000020845	878	797	489	1234	1297	214	184	241	205	253	138.945	129.352	76.2414	189.376	194.666	33.5131	27.948	36.3863	31.1417	41.3301
ENSRNOG00000027990	204	139	74	272	277	44	46	43	45	48	47.8137	33.3601	17.0132	62.0669	61.952	10.0436	10.2515	9.5778	10.0686	11.6326
ENSRNOG00000008045	41	24	33	61	154	7	11	16	22	17	2.05746	1.20393	1.62983	3.01899	7.55621	0.371935	0.553864	0.819083	1.08707	0.849035
ENSRNOG00000021062	102	70	65	188	241	26	29	31	39	31	7.93651	5.51589	4.86422	13.95	17.8805	1.99332	2.23254	2.30035	2.86023	2.45406
ENSRNOG00000008450	37	36	26	78	54	10	13	6	13	12	1.0509	1.03028	0.744554	2.21954	1.57295	0.279185	0.378919	0.199542	0.38108	0.32741
ENSRNOG00000009884	67	45	40	92	174	7	11	32	15	33	12.129	8.17599	7.10412	15.9509	29.8554	1.31519	1.92917	5.60226	2.75697	6.02026
ENSRNOG00000002141	31	9	26	107	100	8	25	11	5	15	1.03727	0.318051	0.869389	3.53934	3.41439	0.287219	0.852171	0.373251	0.17791	0.480243
ENSRNOG00000017260	52	43	45	69	64	7	17	15	12	13	1.23769	1.04316	1.06964	1.63	1.51635	0.180761	0.417854	0.361544	0.294316	0.317172
ENSRNOG00000024159	1067	706	454	1214	1009	234	170	192	189	269	159.988	106.191	67.244	178.045	148.789	34.6482	25.0007	28.1733	27.7043	40.29
ENSRNOG00000050430	181	184	128	304	284	47	48	54	49	59	4.15354	4.22303	2.90438	6.90828	6.40158	1.09321	1.09627	1.23177	1.12393	1.38786
ENSRNOG00000021669	60	121	181	86	142	33	16	39	27	25	0.872636	1.70555	2.60753	1.23915	2.1372	0.476582	0.239795	0.587023	0.407809	0.337586
ENSRNOG00000056714	170	163	80	218	192	23	40	38	45	50	7.7739	7.3727	3.76077	10.0318	8.9486	1.1461	1.80194	1.74461	2.18639	2.34903
ENSRNOG00000019494	1455	850	375	1932	1571	326	275	233	343	300	101.775	60.523	25.8507	133.794	105.883	22.7146	18.7741	15.6705	23.4816	21.8554
ENSRNOG00000007372	181	140	87	309	255	50	33	53	50	47	9.02893	6.81467	4.32279	15.3589	13.1067	2.45319	1.69344	2.71394	2.54581	2.25632
ENSRNOG00000007690	154	85	65	233	301	35	33	37	46	50	2.51181	1.40017	1.07077	3.80777	4.89407	0.579734	0.555723	0.609125	0.758108	0.840221
ENSRNOG00000004063	61	119	19	23	46	8	11	11	18	16	1.60876	3.64905	0.842487	0.481235	1.41644	0.186031	0.314811	0.44473	0.541737	0.432441
ENSRNOG00000045829	300	327	306	790	504	55	82	161	146	93	4.2508	4.59933	4.29383	11.1275	7.05082	0.781568	1.15085	2.23487	2.0317	1.33898
ENSRNOG00000047077	39	55	28	86	46	12	8	18	12	11	0.897336	1.25267	0.657571	1.97011	1.0951	0.282497	0.187356	0.417071	0.285094	0.242848
ENSRNOG00000015036	716	485	128	778	561	117	95	149	118	167	19.8033	13.5379	3.55776	21.5697	15.3745	3.24494	2.6557	4.11152	3.23189	4.7428
ENSRNOG00000007539	175	60	51	232	491	59	39	51	52	43	3.39804	1.15988	0.988534	4.46531	9.66053	1.12325	0.751741	1.00138	1.01741	0.798421
ENSRNOG00000010301	124	96	59	159	180	30	22	38	35	25	3.57365	2.76792	1.71772	4.5727	5.27061	0.86429	0.654279	1.13084	1.03497	0.703828
ENSRNOG00000002946	300	906	232	271	225	120	69	111	64	107	21.8673	68.8979	16.9334	19.839	15.7086	9.03611	5.01187	7.7394	4.66529	8.60607
ENSRNOG00000027540	66	76	32	77	46	6	16	18	13	19	4.07084	4.68048	1.85288	4.46363	2.75173	0.365624	1.02693	1.03326	0.802916	1.16843
ENSRNOG00000033235	260	213	196	357	341	62	66	70	71	64	8.83716	7.41189	6.59392	12.1231	11.2081	2.18977	2.24057	2.36058	2.37877	2.34263
ENSRNOG00000030530	117	73	39	147	84	28	18	19	24	23	8.80595	5.59467	2.91622	10.8646	6.19239	2.17224	1.36611	1.41542	1.82845	1.79154
ENSRNOG00000004649	131	163	103	431	246	47	37	64	68	46	6.29327	7.77797	4.91876	20.4402	11.8679	2.27234	1.76818	3.10176	3.25442	2.19337
ENSRNOG00000013000	140	301	111	194	254	54	46	34	81	29	6.70705	14.3747	5.24537	9.16321	11.7677	2.57459	2.16927	1.57834	3.83362	1.4384
ENSRNOG00000032247	89	62	46	98	58	25	24	12	10	15	1.74614	1.18535	0.904588	1.90734	1.17847	0.482077	0.481803	0.246454	0.208931	0.282236
ENSRNOG00000020505	294	200	140	427	293	65	48	74	78	67	5.76179	3.97166	2.72407	8.3554	5.63759	1.28965	0.934317	1.42033	1.50615	1.35805
ENSRNOG00000031168	41	37	30	90	85	13	10	21	7	18	1.61144	1.405	1.15502	3.47298	3.3672	0.51992	0.393865	0.834414	0.307636	0.678124
ENSRNOG00000020625	60	23	27	30	37	7	7	7	13	9	5.02893	2.03913	2.23216	2.45962	3.07581	0.646216	0.592775	0.630131	1.102	0.752522
ENSRNOG00000000855	159	107	51	196	159	35	23	38	30	39	44.4963	30.9427	14.0915	53.6975	42.7727	9.95381	6.39117	10.7891	8.1066	11.3505
ENSRNOG00000049115	194	159	97	277	236	46	40	40	47	64	7.77896	5.34583	5.20597	12.6161	11.3631	1.64162	2.29091	1.40134	3.33873	5.91877
ENSRNOG00000001224	1206	1165	660	1822	1905	343	276	381	322	345	21.7905	21.0884	11.8974	32.8246	34.0989	6.247	4.97674	6.79507	5.78274	6.3746
ENSRNOG00000010646	149	77	76	184	176	32	37	23	34	37	2.45665	1.29841	1.26452	3.03544	2.87895	0.54322	0.604811	0.382302	0.568488	0.619884
ENSRNOG00000019181	304	956	244	649	423	200	134	89	76	137	5.0459	16.1517	4.26135	10.265	6.49615	3.40716	2.18221	1.54308	1.27256	2.43016
ENSRNOG00000037113	510	366	263	772	693	139	100	106	155	146	19.0218	13.4617	9.49197	28.5455	25.5114	5.03728	3.96287	4.12448	5.75067	5.22343
ENSRNOG00000014476	315	193	129	301	199	65	60	65	47	45	11.283	7.04844	4.61487	10.6733	6.99608	2.36977	2.15768	2.31815	1.69351	1.66951
ENSRNOG00000024728	56	48	39	62	107	6	20	20	15	16	1.21716	0.944265	0.793728	1.19879	1.99737	0.163783	0.436775	0.391656	0.305541	0.353812
ENSRNOG00000013970	43	19	21	54	37	11	7	6	9	10	1.08698	0.496254	0.525898	1.34692	0.892192	0.287385	0.176415	0.149936	0.239697	0.267967
ENSRNOG00000016581	119	89	66	160	196	17	27	38	35	40	6.74014	4.95066	3.68073	8.96705	11.1227	0.969848	1.54966	2.15189	1.99405	2.19334
ENSRNOG00000029394	239	590	539	493	434	139	105	67	47	217	6.79871	17.4924	15.4516	14.271	12.0057	4.11623	3.01827	1.8616	1.34014	6.79296
ENSRNOG00000013231	361	451	159	582	545	122	95	111	98	100	7.10048	8.96579	3.12832	11.5074	10.7647	2.4086	1.87553	2.17847	1.94633	1.97748
ENSRNOG00000004351	711	1419	148	177	216	137	111	111	119	193	13.7805	28.3363	2.89016	3.44262	4.1091	2.72034	2.14988	2.12967	2.2947	3.94549
ENSRNOG00000019822	970	3373	723	1544	1025	409	297	312	217	686	44.3918	156.925	32.7977	69.5772	44.8833	18.7942	13.3078	13.6954	9.73476	32.8789
ENSRNOG00000007805	25	25	17	30	48	10	4	8	8	6	0.377133	0.383906	0.262411	0.453147	0.699607	0.150226	0.0602979	0.120225	0.129432	0.0914985
ENSRNOG00000020679	1464	1349	949	4114	3569	609	586	587	607	491	32.5766	30.2394	21.0829	90.7313	78.2523	13.6846	12.9726	12.8816	13.3491	11.092
ENSRNOG00000007918	125	114	83	196	203	45	22	44	37	33	4.2035	3.83743	2.76942	6.53869	6.79154	1.51499	0.75054	1.46855	1.23021	1.12324
ENSRNOG00000005964	29	146	86	66	76	35	27	14	12	13	0.403752	2.04804	1.18838	0.916872	1.04435	0.488837	0.380403	0.197189	0.171697	0.185664
ENSRNOG00000008369	91	52	29	110	111	23	20	15	19	22	4.32405	2.36838	1.38178	4.99535	5.19414	1.09226	1.00873	0.715058	0.939666	0.993814
ENSRNOG00000004111	181	225	89	191	225	36	38	51	47	59	7.28442	9.0144	3.54379	7.6872	9.12057	1.44478	1.5119	2.05137	1.91927	2.34448
ENSRNOG00000000853	977	839	398	952	721	183	190	178	222	215	134.455	115.45	53.6949	127.189	96.4506	24.8992	25.7443	24.273	29.9106	29.9439
ENSRNOG00000021390	42	34	27	68	71	5	18	11	20	7	1.26208	1.03521	0.797393	2.02638	2.07458	0.152482	0.524691	0.309923	0.583585	0.223706
ENSRNOG00000006738	167	428	163	312	354	55	42	88	95	82	3.15859	8.04031	3.07723	5.91143	6.78312	1.04223	0.800768	1.68788	1.82368	1.54984
ENSRNOG00000010549	183	182	136	298	502	74	113	81	28	34	18.8403	19.243	13.9482	30.4342	49.5276	7.65143	11.2213	7.98633	2.84287	3.62927
ENSRNOG00000017680	110	69	40	128	130	23	19	24	29	26	3.689	2.31614	1.3543	4.25544	4.34992	0.791605	0.646196	0.80555	0.968984	0.864902
ENSRNOG00000020032	126	108	57	148	183	28	32	38	28	32	2.91249	2.53607	1.32548	3.37915	4.06992	0.676287	0.748316	0.867325	0.645262	0.777273
ENSRNOG00000012172	620	531	388	986	939	187	162	165	176	195	18.0524	16.0413	11.3633	28.9087	26.5524	5.61436	4.68772	4.69886	5.13622	6.10679
ENSRNOG00000005807	75	37	50	135	143	17	28	22	26	19	0.957891	0.484848	0.642588	1.72264	1.8348	0.226276	0.36755	0.282491	0.339805	0.244939
ENSRNOG00000017512	43	49	17	43	92	16	14	12	7	13	1.31954	1.51772	0.535578	1.3191	2.72568	0.498884	0.429087	0.355049	0.209885	0.41396
ENSRNOG00000014079	6255	3408	1426	8999	4601	1495	1043	1205	1256	1338	102.728	55.0836	23.3609	146.733	76.6098	24.2756	17.1433	19.9737	20.7076	21.3048
ENSRNOG00000051986	126	106	65	267	213	28	41	40	42	48	1.80161	1.50292	0.921828	3.76897	2.98812	0.410667	0.578808	0.560887	0.597023	0.699814
ENSRNOG00000005109	166	179	289	200	381	52	57	76	71	55	7.85789	8.61843	13.6534	9.44944	17.3628	2.55946	2.71336	3.50898	3.39878	2.80492
ENSRNOG00000004192	288	237	139	439	385	67	67	88	72	88	4.4302	3.62724	2.13165	6.61009	5.7812	1.04792	1.03534	1.33708	1.10342	1.36146
ENSRNOG00000021644	566	436	278	866	680	196	142	131	129	129	15.5475	12.2024	7.64448	23.7887	18.3173	5.46469	3.88866	3.51197	3.5251	3.69657
ENSRNOG00000058904	296	112	92	130	45	66	44	38	16	9	7.5614	2.83339	2.36441	3.32199	1.16728	1.69382	1.13078	0.980295	0.431458	0.225771
ENSRNOG00000019737	403	247	191	712	843	127	86	150	135	118	7.5012	4.67568	3.57016	13.3329	15.5711	2.3922	1.59864	2.77743	2.51743	2.26148
ENSRNOG00000027096	52	18	17	67	73	16	3	11	17	11	2.23641	0.811096	0.759222	2.88807	3.10142	0.700939	0.130533	0.496253	0.749169	0.475368
ENSRNOG00000018092	129	99	186	188	215	42	38	56	35	39	4.05419	3.09661	5.82503	5.88343	6.73677	1.34749	1.19778	1.75932	1.12079	1.24357
ENSRNOG00000014117	2485	3206	1740	2899	1951	717	665	659	467	664	97.6105	127.843	68.3525	113.809	75.8963	28.4557	26.0365	25.6081	18.2144	26.8323
ENSRNOG00000021100	277	229	141	281	248	84	45	56	56	63	12.849	10.8215	6.56641	12.9933	11.334	3.93282	2.07463	2.55953	2.61215	3.0305
ENSRNOG00000005248	469	1414	215	654	251	176	189	163	82	168	7.48843	22.7879	3.42382	10.452	3.96264	2.82373	2.99958	2.58075	1.31322	2.71328
ENSRNOG00000012181	524	306	220	542	674	71	135	175	120	85	9.68656	5.5656	4.0691	10.0155	12.7946	1.30239	2.51872	3.29914	2.2592	1.50037
ENSRNOG00000058446	54	62	60	55	71	21	14	13	15	15	2.89791	3.24508	3.19877	2.96778	3.91435	1.11651	0.761174	0.746563	0.810104	0.758154
ENSRNOG00000004249	120	112	63	221	204	47	27	42	33	38	2.04968	1.89134	1.09108	3.83588	3.70263	0.794587	0.479395	0.750169	0.592081	0.612138
ENSRNOG00000057096	112	288	87	90	301	42	39	44	37	67	4.36701	11.1985	3.32251	3.44599	11.1878	1.65476	1.49135	1.66617	1.42377	2.75953
ENSRNOG00000043182	83	53	39	118	118	17	22	22	26	20	2.82985	2.08588	1.19567	3.5902	3.54417	0.522403	0.802369	0.674278	1.03638	0.687555
ENSRNOG00000019430	616	364	303	1021	1065	133	142	183	205	219	24.8546	14.8915	12.1101	40.516	41.2116	5.44385	5.66691	7.16466	8.10648	9.22616
ENSRNOG00000001379	541	651	567	630	1422	197	198	132	165	307	24.8236	28.987	26.1604	28.6551	67.2874	8.71936	9.00094	6.15445	7.56382	13.1402
ENSRNOG00000048088	39	64	84	42	44	15	11	14	23	8	3.17014	5.26846	6.78019	3.38756	3.56797	1.21392	0.900198	1.16488	1.91376	0.650226
ENSRNOG00000007091	1755	961	620	2108	1855	440	319	361	350	447	118.866	66.5382	43.1189	143.106	124.852	30.6153	22.148	24.4385	22.3806	30.4755
ENSRNOG00000030930	59	54	84	146	113	25	20	29	15	31	2.64974	2.42542	3.83459	6.41437	5.08321	1.09422	0.96384	1.30371	0.722909	1.33135
ENSRNOG00000014464	79	99	36	61	55	23	10	19	22	13	2.90484	3.62795	1.39231	2.31782	2.02445	0.893355	0.383251	0.759048	0.811088	0.473794
ENSRNOG00000021924	27482	29821	41260	33978	26445	5292	7646	6589	7231	15477	1120.16	1189.23	1671.8	1384.8	1101.39	211.751	309.926	272.98	298.337	607.078
ENSRNOG00000016696	28	30	39	38	63	11	9	18	8	6	0.655936	0.700793	0.89185	0.880384	1.45597	0.259599	0.212061	0.428736	0.202499	0.139331
ENSRNOG00000010797	57	95	189	54	105	10	33	57	21	11	1.88253	3.12419	6.23054	1.76678	3.4943	0.328043	1.1156	1.89589	0.705027	0.359489
ENSRNOG00000043176-3	43	23	47	52	24	17	8	3	14	8	4.87425	2.51627	5.34222	5.94493	2.8846	1.91469	0.933927	0.406015	1.65513	0.81976
ENSRNOG00000020557	57	34	42	57	70	1	19	12	20	17	0.201796	0.129735	0.149536	0.202395	0.241518	0.00566578	0.0685165	0.0430737	0.0713115	0.0631363
ENSRNOG00000059456	29	31	39	55	80	8	19	16	11	8	0.69201	0.723771	0.89289	1.29	1.82378	0.20342	0.44638	0.423031	0.267059	0.18982
ENSRNOG00000049033	40	25	25	57	38	10	10	7	16	6	0.789528	0.479337	0.487427	1.1052	0.744613	0.193053	0.196971	0.146143	0.322767	0.116005
ENSRNOG00000001252	77	52	28	118	112	20	16	26	26	15	2.74364	1.90587	0.991278	4.22092	3.88559	0.725775	0.577758	0.908118	0.934284	0.572754
ENSRNOG00000012513	52	32	18	49	75	12	9	13	12	14	1.87796	1.17521	0.670218	1.796	2.75296	0.446766	0.331339	0.473954	0.433599	0.497751
ENSRNOG00000016926	21	27	25	68	92	6	13	9	11	23	0.543961	0.672997	0.631968	1.70416	2.32621	0.155888	0.333308	0.243222	0.288566	0.571591
ENSRNOG00000014350	480	686	650	1697	762	240	146	238	198	325	15.364	22.1876	20.7052	54.5094	24.0714	7.75867	4.64685	7.49371	6.34259	10.7627
ENSRNOG00000012208	86	55	62	126	270	27	29	40	27	37	1.85992	1.20158	1.34363	2.69639	5.60379	0.605015	0.635846	0.857976	0.584014	0.843859
ENSRNOG00000019536	39	62	31	39	62	5	13	19	11	14	1.52959	2.46074	1.23683	1.55375	2.42808	0.197659	0.520882	0.75269	0.448582	0.565363
ENSRNOG00000021403	5448	10843	8124	7338	5901	1458	1481	2120	1838	3228	140.486	290.193	210.2	191.012	146.898	38.719	37.9511	52.8376	47.0789	91.1041
ENSRNOG00000060237	154	219	266	247	232	40	70	80	78	32	2.75816	4.00314	4.74292	4.40124	3.99903	0.736388	1.25792	1.39897	1.38571	0.609331
ENSRNOG00000048980	153	145	105	203	175	51	37	43	38	41	3.03588	2.87807	2.10612	4.06928	3.59912	1.00919	0.738611	0.867745	0.772038	0.776778
ENSRNOG00000024931	252	200	164	391	301	81	76	73	82	40	2.50826	2.01663	1.63042	3.83201	2.85702	0.835146	0.756047	0.712868	0.807214	0.432651
ENSRNOG00000004322	75	66	65	161	180	28	21	37	43	18	1.30905	1.15819	1.16852	2.8539	3.14937	0.499556	0.376015	0.652914	0.760074	0.312711
ENSRNOG00000021013	151	122	80	185	226	41	43	40	39	43	3.39913	2.69894	1.80288	4.14159	5.1593	0.917259	0.969018	0.925769	0.898158	0.944505
ENSRNOG00000020300	199	138	127	403	513	70	58	84	82	79	9.21797	6.47977	5.93126	18.4304	23.4029	3.32009	2.72397	3.91507	3.80326	3.80197
ENSRNOG00000061895	134	103	85	148	134	36	25	39	40	23	10.7985	8.17209	6.77524	11.9939	11.4694	2.81547	2.06192	3.26991	3.25379	1.75408
ENSRNOG00000004226	322	393	135	590	804	91	91	145	133	150	6.02844	7.32309	2.52307	11.0264	15.1667	1.70785	1.70927	2.72047	2.49452	2.76378
ENSRNOG00000031138	1859	609	250	2156	979	377	224	267	420	308	52.6357	17.0733	7.06546	60.5977	28.0207	10.5266	6.31019	7.58556	11.8769	8.46595
ENSRNOG00000016945	41	89	33	33	59	12	17	12	15	13	3.76091	8.0024	2.90467	2.94488	5.2885	1.10182	1.5172	1.09003	1.39152	1.1446
ENSRNOG00000004444	111	99	46	152	159	31	29	40	23	31	3.24448	2.92221	1.35165	4.39733	4.49746	0.939751	0.873452	1.16523	0.685719	0.957766
ENSRNOG00000013564	59	63	29	112	124	32	20	23	15	15	2.21775	2.44436	1.11423	4.2167	4.50887	1.2584	0.763501	0.85776	0.591061	0.605087
ENSRNOG00000002579	33	25	28	51	48	6	9	18	6	11	0.412822	0.311107	0.35972	0.642544	0.614053	0.0780588	0.115631	0.235911	0.0779407	0.134068
ENSRNOG00000009471	157	165	82	199	133	54	32	42	29	44	5.90608	6.13022	3.09527	7.44273	5.0453	2.02337	1.24897	1.60964	1.10661	1.62703
ENSRNOG00000019614	41	46	35	66	62	5	15	13	21	14	0.964247	1.06247	0.815537	1.52104	1.46928	0.11407	0.353713	0.320945	0.493622	0.316979
ENSRNOG00000014837	64	50	39	153	217	18	24	31	20	50	1.00128	0.777239	0.612456	2.35098	3.29061	0.292931	0.378248	0.473621	0.309546	0.801883
ENSRNOG00000015668	44	27	28	89	51	7	11	27	9	11	5.25122	3.27339	3.25547	10.4723	5.89796	0.884174	1.28664	3.08475	1.12438	1.32673
ENSRNOG00000010872	797	553	463	900	792	168	166	211	206	212	32.169	22.8846	18.478	36.3115	30.5617	6.87751	6.59059	8.16308	8.17244	9.39274
ENSRNOG00000046202	86	86	85	129	173	13	28	51	33	28	3.70034	3.83798	3.67163	5.50349	7.1118	0.61098	1.52306	2.1297	1.43184	1.3085
ENSRNOG00000036829	499	505	322	549	541	138	94	146	142	146	7.79501	7.94283	4.92865	8.69477	8.62693	2.10309	1.48445	2.24995	2.23113	2.2484
ENSRNOG00000029543	882	1360	427	1073	797	659	231	218	49	99	16.5716	25.8842	8.07082	20.0644	14.7938	12.5489	4.34195	4.05962	0.92943	1.91557
ENSRNOG00000046663	180	228	126	355	339	59	62	70	66	83	9.68807	12.0872	6.69242	19.2222	18.2982	3.09425	3.26712	3.74729	3.49951	4.42355
ENSRNOG00000024824	46	66	28	63	22	13	7	17	9	16	0.445992	0.639917	0.26463	0.595133	0.207742	0.132349	0.067237	0.158813	0.0898175	0.15801
ENSRNOG00000029191	846	662	317	1510	1182	270	387	153	185	263	28.6615	22.1564	10.6525	50.0853	39.7373	9.09506	13.0513	5.18008	6.22695	8.77541
ENSRNOG00000043098	22920	20729	4851	8989	9966	6646	1289	2690	3035	5155	10752	9926.13	2167.27	4109.01	4438.4	3000.44	562.286	1204.3	1344.48	2536.85
ENSRNOG00000003305	34	26	25	48	59	10	15	11	8	9	1.45152	1.13968	1.0796	2.03447	2.50043	0.431085	0.649837	0.465847	0.373496	0.390165
ENSRNOG00000006231	80	58	62	215	160	39	35	22	31	33	0.840172	0.615671	0.648358	2.26007	1.68147	0.409149	0.375643	0.237937	0.334209	0.351126
ENSRNOG00000016846	321	306	200	423	397	86	80	88	102	103	3.63421	3.52834	2.2759	4.80096	4.43086	1.00228	0.909434	0.985359	1.15327	1.22872
ENSRNOG00000000655	884	729	481	1221	1149	215	209	267	268	290	12.3359	9.878	6.64244	16.8929	16.4551	2.91757	2.94604	3.80172	3.70962	3.8077
ENSRNOG00000033059	52	19	39	53	96	15	11	18	16	12	0.888906	0.381311	0.697562	0.949178	1.80165	0.243043	0.179301	0.319351	0.301244	0.197545
ENSRNOG00000009131	242	525	94	360	327	93	86	99	87	69	4.69699	10.4512	1.84157	7.02615	6.28191	1.84366	1.66877	1.89507	1.67702	1.39101
ENSRNOG00000038740	55	39	30	61	79	6	8	17	23	20	3.0075	2.14508	1.65525	3.33545	4.38604	0.33746	0.447516	0.94659	1.2564	1.07649
ENSRNOG00000021724	145	65	30	147	125	25	31	37	26	25	12.7442	5.89303	2.65564	12.6364	10.5152	2.23666	2.75962	3.16879	2.28292	2.30608
ENSRNOG00000023068	5336	7328	3227	4914	2621	1278	1161	1484	1230	1466	177.232	244.86	107.451	161.849	86.2857	42.6179	38.5546	48.854	40.5969	49.0044
ENSRNOG00000023257	242	205	246	201	239	46	67	66	81	60	1.76525	1.49647	1.79526	1.45786	1.73441	0.340152	0.495697	0.484325	0.597548	0.438953
ENSRNOG00000016308	138	123	71	168	151	41	23	37	35	48	4.29931	3.83282	2.20437	5.19993	4.65937	1.2893	0.726242	1.15173	1.09332	1.51281
ENSRNOG00000014532	10171	11563	5302	16212	22913	3825	3577	3829	3045	4515	249.281	287.974	130.351	402.03	566.721	94.8711	88.1759	94.389	75.2371	113.662
ENSRNOG00000017114	157	89	89	210	181	39	29	50	48	40	1.82966	1.04873	1.03625	2.4533	2.11144	0.455244	0.34661	0.585174	0.565978	0.473901
ENSRNOG00000046196	27	22	17	42	27	8	7	7	4	12	1.04716	0.839232	0.647145	1.61204	1.07683	0.368613	0.274679	0.306679	0.19193	0.499823
ENSRNOG00000050325	111	154	90	113	74	35	28	28	37	26	4.27466	5.9101	3.42637	4.39091	2.94249	1.40808	1.10498	1.15088	1.45057	0.965883
ENSRNOG00000002045	1836	1659	861	1939	964	486	280	487	446	373	34.584	30.8834	16.1989	36.3495	18.4914	9.01974	5.30064	9.26979	8.45066	6.82226
ENSRNOG00000018911	363	542	229	406	496	104	100	148	113	116	5.4646	8.10348	3.47972	6.28191	7.67066	1.5526	1.41474	2.12561	1.8401	2.06252
ENSRNOG00000017869	1612	1037	732	2135	1501	394	333	387	429	465	31.8722	20.9197	14.531	42.0916	28.9928	7.95553	6.59069	7.53988	8.47287	9.60855
ENSRNOG00000000704	130	88	52	178	193	31	25	41	38	48	3.23127	2.22082	1.30597	4.4155	4.72491	0.783716	0.627281	1.01686	0.935975	1.21451
ENSRNOG00000019907	110	113	119	228	280	49	46	42	58	48	3.59343	3.80412	3.87172	7.42048	8.82935	1.62977	1.49682	1.33562	1.88063	1.71206
ENSRNOG00000014574	198	157	105	276	155	44	48	49	53	61	2.66305	2.11232	1.42153	3.73981	2.13689	0.589543	0.653877	0.672051	0.725366	0.809696
ENSRNOG00000051470	35	35	34	61	46	15	12	13	12	8	1.03914	1.0629	1.0207	1.80221	1.32709	0.453272	0.363049	0.380888	0.360794	0.256998
ENSRNOG00000061403	90	94	81	99	125	30	28	25	36	21	2.22634	2.29479	2.00545	2.48555	3.25339	0.726276	0.713018	0.649213	0.911802	0.490614
ENSRNOG00000025075	67	66	28	73	70	20	14	18	20	15	1.5095	1.63124	0.648858	1.73276	1.59444	0.442635	0.332831	0.436426	0.434387	0.392216
ENSRNOG00000056837	115	97	76	172	247	28	45	46	44	40	2.38998	2.03984	1.60314	3.55972	5.12266	0.596493	0.923575	0.95527	0.90069	0.855109
ENSRNOG00000012881	1034	1070	472	839	474	166	177	258	281	238	19.2864	19.818	8.8596	15.7328	9.14383	3.05586	3.35481	4.91594	5.38831	4.28707
ENSRNOG00000030118	1709	1331	979	2551	2271	480	426	556	504	585	29.1558	22.5221	16.662	43.2051	38.9366	8.15287	7.28775	9.53501	8.60796	9.83711
ENSRNOG00000053200	342	269	212	499	411	84	92	117	115	92	2.86062	2.21828	1.76289	4.17945	3.54319	0.706473	0.774776	0.999324	0.971715	0.753205
ENSRNOG00000003217	1633	880	589	1648	1860	489	224	332	432	434	42.9516	23.5746	15.5284	43.575	48.4189	13.1087	5.89434	8.61072	11.2962	11.9013
ENSRNOG00000009687	375	636	394	325	311	149	50	81	104	207	5.50765	9.63278	5.86433	4.75738	4.51525	2.24644	0.835408	1.15838	1.52336	3.18973
ENSRNOG00000012442	39	57	14	159	67	18	8	22	15	34	0.323534	0.471382	0.119273	1.31258	0.560701	0.155926	0.0677992	0.188735	0.131618	0.279916
ENSRNOG00000013694	63	56	40	76	81	15	20	19	14	23	1.68296	1.52558	1.08654	2.03404	2.09836	0.415785	0.543992	0.495866	0.37456	0.647938
ENSRNOG00000019328	40	254	78	53	130	17	64	31	25	23	1.35918	8.54592	2.56211	1.74593	4.21114	0.586667	2.11155	1.0046	0.83325	0.789677
ENSRNOG00000001647	1253	3210	1422	2884	2255	708	650	678	430	732	22.0925	56.9628	25.0612	50.9398	39.5636	12.5842	11.4768	11.9029	7.60654	13.0977
ENSRNOG00000021611	245	174	141	239	267	70	57	64	64	54	2.47185	1.79516	1.43947	2.37966	2.59306	0.721498	0.591486	0.650749	0.654688	0.578508
ENSRNOG00000008301	1138	837	846	1717	2586	363	415	431	437	428	60.3131	44.8364	44.9682	90.9829	137.364	19.3004	21.9373	22.7945	23.0329	22.749
ENSRNOG00000030021	4704	5120	2462	4270	2994	1255	1016	1133	1087	1211	294.022	317.754	154.447	266.47	192.631	76.8554	63.5867	72.3554	69.2196	70.9355
ENSRNOG00000036682	20	23	26	35	31	7	7	7	3	15	1.00732	1.21674	1.31941	1.76364	1.54392	0.382924	0.356458	0.373821	0.175156	0.780032
ENSRNOG00000016326	62	33	19	92	117	18	24	15	15	22	1.13587	0.616649	0.354929	1.67631	2.10569	0.345549	0.444623	0.272493	0.286347	0.410035
ENSRNOG00000020470	85	94	50	133	122	30	28	34	24	25	1.70062	1.86312	0.995816	2.65842	2.49126	0.590002	0.573229	0.697267	0.500267	0.487123
ENSRNOG00000006946	252	242	148	339	335	73	75	89	79	69	7.46622	7.28933	4.38565	10.1291	9.85732	2.2261	2.20148	2.70456	2.42436	2.20304
ENSRNOG00000010219	279	252	207	548	431	112	81	93	116	101	3.93974	3.64655	2.92264	7.7757	5.96612	1.61431	1.14407	1.29681	1.63217	1.5198
ENSRNOG00000059705	80	76	45	106	66	13	26	28	26	16	2.34726	2.18	1.31648	3.08437	1.94056	0.393305	0.778132	0.826397	0.769568	0.458916
ENSRNOG00000004861	105	84	53	197	176	33	35	55	24	33	2.08846	1.6329	1.049	3.86674	3.50918	0.658358	0.707641	1.09948	0.491364	0.633669
ENSRNOG00000013971	49	110	42	76	78	11	12	22	12	47	1.69078	3.73117	1.52315	2.60844	2.68418	0.381674	0.449608	0.759667	0.422492	1.59177
ENSRNOG00000000528	192	175	137	262	219	52	50	56	67	64	3.69944	3.40905	2.63825	5.01945	4.10479	1.03497	0.964206	1.05683	1.28226	1.30846
ENSRNOG00000052407	54	50	41	70	62	15	17	15	20	14	2.05442	1.91719	1.50835	2.74102	2.29744	0.594595	0.578767	0.637151	0.814669	0.517416
ENSRNOG00000025448	295	200	146	323	315	57	57	86	97	79	17.3043	12.1616	8.61373	18.8741	18.1876	3.43091	3.35822	5.01433	5.707	4.78831
ENSRNOG00000022800	264	227	121	340	378	67	90	89	53	93	6.25461	5.22688	2.8209	7.86843	8.90062	1.5714	2.11285	2.10058	1.23628	2.1406
ENSRNOG00000017703	1340	1194	697	1363	1523	409	318	345	352	382	35.7982	32.5813	18.4858	36.1311	39.5064	10.8886	8.29646	8.94703	9.23862	10.7902
ENSRNOG00000058752	65	111	62	120	249	59	18	32	37	33	1.88688	3.2485	1.81287	3.45637	7.11881	1.72362	0.532075	0.931959	1.07338	0.978489
ENSRNOG00000001216	829	793	433	931	1050	197	256	224	245	273	9.779	9.43713	5.07577	10.9329	12.1389	2.34237	2.98299	2.58739	2.83872	3.3275
ENSRNOG00000034134	82	77	61	70	56	22	18	26	19	17	0.900233	0.835991	0.664332	0.770917	0.629316	0.244372	0.201787	0.290003	0.21442	0.180479
ENSRNOG00000007604	187	131	92	347	357	74	60	54	64	78	5.23279	3.72619	2.55114	9.49693	9.42745	2.10488	1.65547	1.43936	1.75641	2.33562
ENSRNOG00000021663	86	69	147	60	190	45	18	38	25	37	1.6181	1.29373	2.73567	1.12454	3.61714	0.838119	0.34697	0.730069	0.48482	0.675749
ENSRNOG00000018567	1356	3549	1101	1283	1419	601	593	469	336	583	32.5536	84.0259	26.2553	30.5955	34.5193	14.2404	14.1892	11.3637	8.10075	13.36
ENSRNOG00000016378	100	166	67	155	168	42	34	51	31	36	2.24143	3.69572	1.49819	3.4584	3.76815	0.951306	0.778237	1.1425	0.714319	0.798527
ENSRNOG00000050869	832	778	499	908	989	288	211	247	177	266	35.6357	35.2601	21.0644	38.934	38.8283	12.8252	8.8388	9.85027	7.45385	13.5951
ENSRNOG00000014202	103	65	68	169	161	26	30	36	34	42	4.58774	3.00275	2.98862	7.54382	6.73415	1.20468	1.3465	1.51326	1.51141	2.14474
ENSRNOG00000021157	1161	1524	583	1195	1019	367	251	274	370	370	87.8884	114.125	43.1543	88.7842	75.9979	27.3356	18.7023	20.4002	27.6296	27.7296
ENSRNOG00000026136	76	69	52	117	104	26	15	24	35	24	2.95892	2.43213	1.71153	4.23588	3.92026	0.830077	0.53409	1.00687	1.25092	0.854468
ENSRNOG00000000529	373	272	243	420	342	40	47	147	97	161	17.6289	12.9296	11.2362	19.6604	15.4596	1.89513	2.16188	6.61142	4.48542	8.04713
ENSRNOG00000002046	120	149	42	68	41	26	30	18	18	33	13.0057	16.0587	4.55097	7.35343	4.53336	3.15483	3.29765	1.9547	1.99978	3.49636
ENSRNOG00000002810	40	34	34	46	35	13	13	5	16	9	0.841776	0.712719	0.714056	0.951826	0.732572	0.283451	0.274005	0.114081	0.345886	0.185799
ENSRNOG00000033772	773	575	482	1301	923	231	220	285	259	216	32.1582	23.6142	19.9799	53.7338	38.9428	9.49279	9.1426	12.0364	10.835	8.60775
ENSRNOG00000018207	131	99	47	168	114	45	23	34	28	37	14.6671	11.2718	5.29184	18.7689	12.7819	5.06524	2.63176	3.85522	3.16071	4.17322
ENSRNOG00000017749	64	80	39	103	86	21	17	20	23	30	6.88211	8.66845	4.22851	10.9267	9.08035	2.26046	1.81704	2.10801	2.51076	3.21874
ENSRNOG00000056940	1657	4074	1099	1409	1652	423	782	645	554	556	48.3731	122.695	32.2948	41.9265	47.7165	12.6491	22.9687	18.5652	16.4184	17.3566
ENSRNOG00000016166	1603	1945	1796	1634	1597	452	387	542	550	640	70.6579	86.1687	78.861	71.4886	69.7778	19.9684	16.97	23.6545	24.049	28.5472
ENSRNOG00000008115	80	56	39	103	90	21	27	21	22	19	1.22169	0.83777	0.603382	1.54737	1.39403	0.319197	0.422975	0.331134	0.33936	0.278189
ENSRNOG00000025297	21	34	20	41	42	5	11	7	15	9	0.888332	1.38506	0.820381	1.68117	1.77765	0.200382	0.456023	0.31454	0.620288	0.351679
ENSRNOG00000058105	10211	2227	6701	7565	5125	1815	2109	2776	1017	1838	1346.36	300.728	873.905	978.619	657.93	238.199	272.131	355.028	130.966	245.929
ENSRNOG00000016541	3238	6115	3651	3075	3171	892	655	1306	861	2085	44.3033	83.7068	49.9789	41.9355	43.4428	12.1788	8.94344	17.8533	11.7916	28.2681
ENSRNOG00000030187	29	15	17	56	144	6	15	21	18	18	1.2366	0.63472	0.747068	2.38737	6.23709	0.258317	0.646068	0.913627	0.785907	0.730064
ENSRNOG00000036711	133	117	100	250	275	40	41	68	52	62	2.14296	1.88236	1.61694	3.975	4.39745	0.647943	0.660996	1.10171	0.839822	0.993764
ENSRNOG00000007439	87	92	54	102	108	33	23	21	36	20	1.54883	1.6814	0.940137	1.79662	1.77936	0.635416	0.446662	0.397854	0.664769	0.384276
ENSRNOG00000013954	1131	2472	238	475	626	246	279	220	231	518	26.6262	58.672	5.45093	10.9129	14.438	5.78326	6.37714	4.83653	5.40542	12.5233
ENSRNOG00000029682	610	403	318	786	832	166	148	153	211	213	33.0291	21.8903	17.0523	42.0583	43.8965	8.99357	7.85688	8.07334	11.2715	11.9574
ENSRNOG00000022636	320	273	234	194	388	112	78	86	66	84	2.31936	1.96553	1.70009	1.40556	2.848	0.810179	0.570187	0.636571	0.487869	0.601283
ENSRNOG00000056728	445	458	244	756	615	163	151	143	134	172	11.6266	11.9924	6.37751	19.7015	16.1334	4.24709	3.91946	3.7264	3.46531	4.43842
ENSRNOG00000019675	132	88	70	171	192	41	41	37	39	40	9.73405	6.68375	5.22206	12.6579	14.0047	3.13528	3.06432	2.76631	2.88352	3.18066
ENSRNOG00000059406	344	251	318	510	349	109	103	143	77	106	15.6969	11.6151	14.3877	23.1251	15.4943	5.05212	4.68952	6.34258	3.4923	5.07253
ENSRNOG00000042771	2118	1122	538	1708	809	377	290	624	456	163	95.129	50.022	23.7055	76.2819	36.1984	16.9198	13.037	28.1612	20.4619	7.40322
ENSRNOG00000029662	477	417	281	489	451	113	115	127	162	126	2.66122	2.33523	1.56715	2.73277	2.51039	0.635075	0.641335	0.70364	0.900192	0.713761
ENSRNOG00000022298	506	207	204	916	732	149	94	208	166	163	22.9239	9.3139	9.16018	41.2575	33.429	6.69502	4.25661	9.45727	7.55326	7.23681
ENSRNOG00000017731	82	54	50	117	125	17	19	27	28	39	2.9966	1.98537	1.79895	4.25344	4.51402	0.635069	0.699874	1.07232	1.08623	1.41926
ENSRNOG00000021161	630	527	352	816	800	177	185	229	192	172	13.3066	11.3545	7.43364	17.2577	16.5927	3.80706	3.89652	4.73764	4.02191	3.83418
ENSRNOG00000032590	481	428	276	253	334	100	103	112	126	101	2.36887	2.14818	1.36398	1.25813	1.62696	0.506923	0.514023	0.548078	0.621082	0.526717
ENSRNOG00000047800	140	129	91	173	281	56	45	38	55	55	5.08503	4.78916	3.34632	6.28077	10.1531	2.0588	1.62578	1.36826	2.02163	2.02748
ENSRNOG00000003018	96	67	54	111	84	22	27	27	33	17	1.76249	1.25484	0.992768	2.0485	1.53572	0.418605	0.506284	0.488079	0.613461	0.322
ENSRNOG00000005620	214	150	101	284	310	57	61	72	69	66	4.04543	2.83019	1.91224	5.41981	6.0339	1.09014	1.17216	1.40082	1.32648	1.2197
ENSRNOG00000037563	1100	1149	687	1329	1280	452	227	315	382	331	58.5916	62.5336	36.67	71.7085	68.8999	24.1741	12.0141	16.8199	20.2627	17.6796
ENSRNOG00000000869	69	70	48	90	75	11	26	30	23	18	1.64122	1.61745	1.13174	2.10192	1.8137	0.261357	0.628467	0.725648	0.565206	0.408976
ENSRNOG00000003207	214	182	177	372	476	94	91	97	74	82	2.94351	2.5464	2.43083	5.12062	6.41717	1.31068	1.25363	1.30325	1.01803	1.19639
ENSRNOG00000014739	848	1196	909	569	1325	540	657	102	127	68	103.675	152.951	112.283	66.9423	153.449	64.5406	76.0408	11.389	14.4066	8.45719
ENSRNOG00000057058	121	142	98	166	186	41	33	42	46	58	9.83448	11.5421	7.851	13.0356	14.5848	3.31249	2.65462	3.33848	3.6113	4.714
ENSRNOG00000013886	373	378	233	486	377	123	101	115	123	109	4.29895	4.29032	2.68606	5.60979	4.45776	1.4082	1.18	1.34701	1.43835	1.22568
ENSRNOG00000019622	295	384	260	341	343	62	96	150	112	81	11.481	15.0128	10.0786	13.2733	13.4301	2.43907	3.74122	5.84486	4.3715	3.15758
ENSRNOG00000054890	1755	1282	907	2254	2596	435	544	692	516	536	11.6016	8.49924	5.98317	14.7825	16.9481	2.89491	3.5773	4.52549	3.37416	3.56069
ENSRNOG00000042592	55	61	54	82	75	22	13	23	17	26	4.34278	4.80955	4.24935	6.44745	5.87889	1.77809	1.04854	1.84356	1.3864	2.10717
ENSRNOG00000011054	1059	1070	601	1278	1216	355	233	367	320	346	35.9749	36.6935	20.4013	43.4689	41.4942	12.013	7.8702	12.3967	10.8387	11.7344
ENSRNOG00000016069	47	24	9	50	71	5	18	6	27	6	2.80031	1.41361	0.545269	2.98604	4.25009	0.290943	1.08061	0.411214	1.6274	0.35078
ENSRNOG00000006952	533	480	292	744	631	172	160	194	175	132	5.40943	4.93222	2.94394	7.51519	6.21943	1.77431	1.61309	1.91831	1.74516	1.4145
ENSRNOG00000005809	627	514	380	886	795	234	173	163	199	228	36.0908	29.7534	21.7904	49.9308	45.1446	13.472	9.93748	9.38458	11.4296	13.0639
ENSRNOG00000018669	449	454	183	644	545	118	120	143	184	143	6.54106	6.78405	2.65413	9.44088	7.72971	1.75384	1.74049	2.02244	2.65545	2.23565
ENSRNOG00000015496	1077	1300	707	1124	1314	280	300	306	391	443	59.9819	71.6614	38.5155	60.5617	69.2952	15.6069	16.4174	16.4968	21.2678	26.0519
ENSRNOG00000012109	104	88	59	106	129	25	33	32	31	30	4.6514	3.91332	2.61702	4.68367	5.66135	1.1109	1.49502	1.4369	1.37321	1.34763
ENSRNOG00000001854	22	30	20	30	21	3	6	6	13	10	0.430476	0.584996	0.38334	0.564955	0.405057	0.0714888	0.115378	0.128462	0.247682	0.19445
ENSRNOG00000011589	179	152	95	239	275	69	45	72	69	38	3.46794	3.00956	1.82272	4.64411	5.52694	1.37641	0.927215	1.434	1.36629	0.710183
ENSRNOG00000031058	109	116	76	160	141	45	29	30	40	44	3.71245	4.18059	2.78135	5.92877	4.74906	1.74678	0.992754	1.02877	1.44742	1.51279
ENSRNOG00000026577	77	114	33	4	74	31	12	9	34	8	1.17314	1.72609	0.504083	0.065552	1.14867	0.471997	0.187413	0.148982	0.531721	0.119329
ENSRNOG00000000394	676	549	249	981	790	191	183	215	180	247	44.5553	35.6213	16.197	64.0899	52.3306	12.3396	11.9104	14.1703	11.975	15.7237
ENSRNOG00000010603	134	154	51	136	58	55	15	28	40	29	11.3911	12.9112	4.27974	11.4887	5.00734	4.57586	1.28996	2.40747	3.46074	2.36369
ENSRNOG00000009848	126	97	64	126	98	41	20	33	33	33	9.94077	7.59561	5.0264	9.78545	7.81371	3.19713	1.59946	2.63027	2.64144	2.54006
ENSRNOG00000013922	63	87	51	155	161	28	28	31	34	41	1.38466	1.91813	1.10972	3.35049	3.46942	0.634514	0.623957	0.673371	0.748707	0.903727
ENSRNOG00000012061	140	150	81	141	83	40	32	49	42	24	4.01777	4.35615	2.31716	4.12638	2.40352	1.1215	0.924616	1.39814	1.23852	0.721781
ENSRNOG00000019311	546	691	522	1072	1127	254	270	242	254	230	9.63308	12.4637	9.17281	18.8011	19.2095	4.56314	4.72713	4.13851	4.40702	4.31526
ENSRNOG00000027204	25	32	17	40	39	8	14	9	7	10	0.332179	0.423798	0.218366	0.524079	0.489024	0.116996	0.184229	0.12029	0.10179	0.141887
ENSRNOG00000018770	18	23	28	39	48	3	5	10	14	17	0.457106	0.590667	0.733592	0.997798	1.25536	0.0935055	0.130385	0.266914	0.364003	0.410882
ENSRNOG00000028566	931	827	527	836	819	270	217	267	257	237	29.0945	26.1481	16.4162	26.0628	25.2119	8.48313	6.68252	8.15497	7.92684	7.58361
ENSRNOG00000039971	213	258	142	139	101	60	41	61	52	56	19.5778	23.3826	12.7916	12.3676	9.12927	5.3995	3.69416	5.53798	4.71509	5.08346
ENSRNOG00000010986	227	171	105	296	264	46	84	65	79	63	3.70606	2.85091	1.72391	4.8585	4.29304	0.774122	1.38117	1.06176	1.30091	1.06851
ENSRNOG00000023896	1081	3026	1406	1967	1474	628	352	925	454	484	25.5975	71.835	33.2853	46.8956	34.864	14.9459	8.35016	21.8433	10.8146	11.6116
ENSRNOG00000007412	73	47	36	61	64	21	13	23	16	16	2.41835	1.59598	1.20704	2.00668	2.07783	0.721044	0.439038	0.760275	0.552287	0.554746
ENSRNOG00000008479	80	104	61	94	58	18	30	34	22	22	1.81535	2.34553	1.37549	2.12443	1.33641	0.420318	0.692867	0.783999	0.502023	0.490634
ENSRNOG00000014258	415	431	300	621	520	138	101	127	194	169	9.30664	9.62909	6.73592	14.0263	12.0267	3.05454	2.29031	2.90244	4.43	3.64233
ENSRNOG00000017445	31	23	19	40	48	3	6	6	15	21	1.09371	0.844349	0.679116	1.445	1.74311	0.131052	0.229711	0.254919	0.510123	0.759228
ENSRNOG00000047931	9632	7856	5654	11738	10198	2613	2625	2656	3097	3411	1623.57	1307.85	918.84	1918.82	1674.42	429.94	424.477	438.148	508.09	567.582
ENSRNOG00000018414	3603	4298	1999	3507	2539	1182	844	1100	931	1044	59.4306	71.6805	32.7078	57.5333	41.9413	19.8483	13.9735	18.106	15.0689	17.0231
ENSRNOG00000050697	1669	1689	1051	2515	2367	598	534	599	626	616	76.4674	78.2369	47.9233	113.27	104.231	27.3505	23.8766	26.5881	27.9316	28.8569
ENSRNOG00000011070	99	71	51	123	110	37	26	31	25	26	6.45657	4.69062	3.29496	7.80702	6.94773	2.40813	1.66714	2.03281	1.64046	1.69245
ENSRNOG00000015967	590	511	346	677	612	164	163	170	178	202	63.0691	55.3356	36.3205	70.714	62.622	17.4586	16.9002	17.4604	18.5144	22.1189
ENSRNOG00000017720	410	446	226	684	775	151	143	196	177	147	5.59872	6.13863	3.11269	9.35529	10.6311	2.08907	1.98706	2.70215	2.45025	2.02427
ENSRNOG00000061299	7580	1406	4976	5745	3772	1513	1483	2139	786	1604	1216.53	228.113	776.593	885.786	583.102	235.501	227.751	327.959	120.68	255.123
ENSRNOG00000013679	59	55	28	87	109	22	13	29	18	26	1.31606	1.25413	0.620394	1.94318	2.38797	0.508967	0.295736	0.654959	0.412921	0.596154
ENSRNOG00000022839	272	166	110	418	566	108	70	87	75	152	8.14794	4.85551	3.26516	12.3276	17.0309	3.21259	2.12789	2.62545	2.25452	4.46018
ENSRNOG00000014124	67	41	42	104	108	18	22	20	27	29	1.04435	0.634728	0.659941	1.62836	1.6446	0.288647	0.365447	0.332756	0.417687	0.451686
ENSRNOG00000021510	45	31	38	51	54	15	12	15	13	15	1.65757	1.16558	1.38963	1.86628	1.94636	0.558794	0.445651	0.542674	0.477681	0.571273
ENSRNOG00000049782	643	630	340	749	700	234	179	211	183	178	26.4955	27.2216	14.037	31.0741	27.4407	9.96308	7.28695	8.23637	7.48403	8.18051
ENSRNOG00000020401	212	177	142	257	160	60	57	68	56	64	3.71445	3.1449	2.49064	4.49601	2.74151	1.06765	0.994297	1.17609	0.983231	1.18879
ENSRNOG00000010665	26	18	34	55	64	2	24	11	15	11	1.36996	0.946627	1.77371	2.88543	3.22529	0.129675	1.23383	0.59015	0.808882	0.596868
ENSRNOG00000007437	171	123	124	247	266	66	66	53	63	52	5.3552	3.91885	3.80513	7.50952	8.09842	2.02251	2.0745	1.54109	1.96477	1.66289
ENSRNOG00000017803	144	122	70	215	275	59	52	64	41	50	2.76766	2.32074	1.35269	4.15672	5.4254	1.12707	1.01229	1.25327	0.808021	0.94182
ENSRNOG00000011550	40	23	23	49	46	10	11	20	10	7	1.48161	0.901207	0.868187	1.7796	1.69463	0.372474	0.398722	0.746789	0.394681	0.262432
ENSRNOG00000019217	49	67	42	46	26	22	13	9	11	19	1.72091	2.36867	1.4764	1.61348	0.921161	0.787328	0.461774	0.335874	0.400739	0.67301
ENSRNOG00000013167	283	225	243	402	394	96	83	107	117	97	15.615	12.1579	13.2731	21.5922	21.4294	5.27607	4.57836	5.88118	6.40961	5.32708
ENSRNOG00000016041	22	28	22	25	37	15	7	7	1	13	0.373835	0.472704	0.360991	0.423061	0.612329	0.249661	0.117205	0.122884	0.028988	0.220464
ENSRNOG00000058545	170	188	130	222	176	55	35	65	72	60	2.80975	3.13435	2.14739	3.65337	2.85651	0.927497	0.59468	1.06616	1.19621	1.03392
ENSRNOG00000005565	33	25	22	49	54	8	14	10	7	20	0.844945	0.649542	0.577505	1.24677	1.37168	0.225642	0.366963	0.263032	0.200868	0.521443
ENSRNOG00000002660	35	52	86	42	51	21	17	13	15	20	0.566924	0.856764	1.39841	0.68574	0.82193	0.351642	0.282226	0.20899	0.25808	0.34354
ENSRNOG00000008005	261	205	138	368	405	90	66	99	113	79	2.3574	1.89783	1.25834	3.33227	3.62133	0.837405	0.60593	0.895519	1.01868	0.74866
ENSRNOG00000032659	38	32	22	38	25	5	11	12	15	7	0.698403	0.490896	0.407461	0.581156	0.400756	0.0870828	0.171965	0.192468	0.231596	0.101622
ENSRNOG00000013415	66	57	59	67	71	15	25	22	21	21	2.79199	2.44372	2.45957	2.77989	2.89396	0.636963	1.05446	0.924596	0.875153	0.930878
ENSRNOG00000046683	71	87	157	94	53	31	12	77	19	11	2.15698	2.5812	4.72616	2.84837	1.64939	0.928235	0.370751	2.35661	0.590453	0.316683
ENSRNOG00000038835	121	145	85	157	138	45	28	40	53	45	5.46521	6.00967	3.76409	6.81645	6.6627	1.83898	1.16641	1.68091	2.37434	1.77926
ENSRNOG00000023338	26	29	23	45	40	12	9	12	15	5	0.533961	0.579784	0.481691	0.916346	0.847098	0.248238	0.188883	0.260068	0.313481	0.0946312
ENSRNOG00000019838	250	235	122	370	317	74	82	87	95	87	40.0509	37.2314	18.806	56.5215	48.1204	11.5998	12.3728	13.2379	14.4579	13.9867
ENSRNOG00000021248	211	57	118	151	125	30	52	48	60	27	4.63833	1.26822	2.5936	3.3178	2.73363	0.669667	1.14721	1.05655	1.31741	0.611799
ENSRNOG00000003782	143	124	64	161	224	45	34	51	57	48	7.01145	5.91378	3.11843	7.81523	11.2132	2.15311	1.69781	2.53332	2.82103	2.2443
ENSRNOG00000002820	40	27	11	78	85	15	7	18	11	28	1.9254	1.28179	0.511515	3.60834	4.02762	0.704313	0.340896	0.845285	0.549351	1.26973
ENSRNOG00000017197	27	19	37	54	62	10	13	20	11	11	0.772747	0.55378	1.04646	1.51091	1.72584	0.285963	0.371397	0.572087	0.32093	0.318093
ENSRNOG00000013452	332	254	120	406	325	100	101	88	88	97	16.5526	12.4774	5.86104	19.7948	15.8199	4.87294	4.91972	4.28379	4.2661	4.86403
ENSRNOG00000007310	56	65	59	121	94	26	23	23	29	29	1.58538	1.72208	1.58696	3.07675	1.92365	0.771184	0.735995	0.699493	0.875777	0.983628
ENSRNOG00000048915	181	120	92	224	205	61	61	48	49	52	6.28175	4.30628	3.21467	7.78511	6.86488	2.19111	2.12772	1.63626	1.70851	1.95844
ENSRNOG00000012965	243	184	113	294	243	86	84	62	53	71	3.44564	2.6305	1.59699	4.14989	3.42934	1.23238	1.18642	0.873706	0.748803	1.02186
ENSRNOG00000010522	77	63	40	108	60	20	21	27	28	19	1.68022	1.34879	0.886103	2.36787	1.37834	0.425602	0.472546	0.619904	0.62857	0.387586
ENSRNOG00000031167	47	309	124	86	92	25	64	43	25	61	4.57747	30.5081	11.7874	8.30741	8.52829	2.43733	6.0605	4.02191	2.41946	6.22029
ENSRNOG00000061595	121	110	69	203	130	60	34	40	28	48	5.453	4.92803	3.12669	9.05236	5.91769	2.68876	1.57547	1.86366	1.28165	2.14198
ENSRNOG00000025843	161	121	67	112	124	47	41	36	31	39	3.30478	2.53747	1.35415	2.27117	2.38072	1.00671	0.833569	0.718179	0.641375	0.896882
ENSRNOG00000006557	231	142	105	291	304	35	92	78	90	61	2.24138	1.37533	0.988764	2.85062	2.90278	0.355771	0.898992	0.742687	0.882233	0.61703
ENSRNOG00000052357	73	184	90	112	117	44	39	49	20	39	5.60865	14.527	6.79346	8.30356	8.34214	3.3753	2.86766	3.56875	1.49912	3.23303
ENSRNOG00000000456	2683	1400	952	3402	2542	871	641	549	894	708	167.824	88.1935	58.4252	206.862	150.661	54.6657	39.009	32.8224	54.3435	46.079
ENSRNOG00000010798	102	130	95	96	58	30	26	34	42	28	2.23515	2.84443	2.05215	2.07764	1.26448	0.653577	0.572313	0.740717	0.913294	0.611324
ENSRNOG00000003897	386	237	301	449	650	57	118	222	158	119	3.97414	2.4525	3.06847	4.55645	6.47419	0.594618	1.18587	2.1786	1.58166	1.24623
ENSRNOG00000003136	32	29	18	92	81	21	5	15	18	25	1.67485	1.74545	1.00675	4.94812	4.38362	1.23517	0.294881	0.910786	1.07028	1.45734
ENSRNOG00000048222	555	334	154	544	381	152	121	136	165	85	5.3804	3.26499	1.50238	5.29491	3.70335	1.48612	1.1772	1.31518	1.59002	0.838853
ENSRNOG00000046667	5	39	61	28	39	8	17	24	5	3	0.0968473	0.655572	1.00478	0.471687	0.612057	0.141758	0.27679	0.396225	0.0838245	0.0496885
ENSRNOG00000042838	5021	10904	6682	7246	6999	2558	1371	3539	1919	2963	133.575	304.229	177.595	195.763	178.041	71.1825	36.2943	90.3452	50.9344	89.047
ENSRNOG00000014797	105	83	75	121	213	30	46	35	46	43	3.87373	3.08535	2.77605	4.37448	7.76514	1.10038	1.677	1.28601	1.67764	1.55847
ENSRNOG00000000142	68	51	66	55	83	22	20	28	16	22	1.42291	1.07394	1.36592	1.14251	1.70484	0.471569	0.424778	0.582833	0.349597	0.47112
ENSRNOG00000010513	20	18	29	45	38	10	6	12	11	11	0.846571	0.759335	1.2582	1.94545	1.68308	0.419436	0.262381	0.53543	0.496302	0.453681
ENSRNOG00000007415	827	805	523	859	536	244	245	255	228	221	20.2709	19.7563	12.816	21.035	13.2178	5.94952	5.99618	6.23633	5.58332	5.37462
ENSRNOG00000001959	407	122	122	302	532	130	70	116	70	113	7.57591	2.25821	2.27167	5.5467	9.9368	2.41642	1.32027	2.18762	1.30694	2.07655
ENSRNOG00000058470	98	75	105	147	150	36	44	48	43	22	0.509756	0.387218	0.543419	0.760438	0.781394	0.188251	0.228768	0.251351	0.225021	0.113311
ENSRNOG00000002161	123	117	56	125	125	37	31	41	39	36	2.71489	2.92063	1.37031	3.16469	3.31004	0.726005	0.731168	1.00489	0.991069	0.773679
ENSRNOG00000023969	403	214	151	539	542	181	94	89	107	156	7.5907	3.9666	2.83881	10.1385	10.5477	3.31619	1.78317	1.70849	2.04334	2.78139
ENSRNOG00000023778	218	308	140	143	228	83	34	100	55	79	3.89855	5.15306	2.58074	2.55568	4.16911	1.51197	0.644083	1.84877	1.02442	1.40898
ENSRNOG00000002506	26	19	17	34	32	6	7	9	10	11	0.530592	0.446908	0.438553	0.722979	0.846584	0.117036	0.1376	0.188421	0.253695	0.229845
ENSRNOG00000006620	22	32	30	27	20	7	11	9	12	5	0.416135	0.589171	0.559206	0.505948	0.401163	0.134836	0.207828	0.1698	0.232824	0.085445
ENSRNOG00000037371	139	32	10	175	122	23	26	31	42	40	12.1273	2.85678	0.881803	15.014	10.5042	2.09258	2.3163	2.76692	3.70096	3.58028
ENSRNOG00000007584	476	426	330	549	526	158	161	145	151	168	8.18075	7.36935	5.68593	9.44618	9.05523	2.73997	2.79076	2.50939	2.6039	2.93483
ENSRNOG00000012002	693	699	452	1075	1163	258	254	329	265	280	6.19794	6.19265	4.00719	9.56971	10.4233	2.28652	2.263	2.92675	2.36034	2.49954
ENSRNOG00000000167	275	57	119	160	85	23	69	53	46	45	10.4829	2.20439	4.45921	6.03983	3.2173	0.899932	2.62374	2.00697	1.73142	1.72122
ENSRNOG00000033923	16	227	26	32	27	22	17	31	20	21	0.206884	2.88573	0.33436	0.413601	0.348406	0.287971	0.221867	0.394897	0.258746	0.270609
ENSRNOG00000015644	372	512	336	463	532	167	105	189	165	126	8.03597	11.0843	7.33482	10.0583	11.8433	3.62563	2.31182	4.28117	3.65457	2.60573
ENSRNOG00000014653	89	110	67	152	213	39	41	54	33	47	4.14385	5.1004	3.08682	7.01693	9.8564	1.79355	1.89426	2.52203	1.54827	2.20563
ENSRNOG00000026605	3282	2354	2286	6693	6887	1931	1579	864	674	2282	850.642	630.422	577.773	1670.06	1673.38	493.024	389.811	213.571	167.041	613.133
ENSRNOG00000046309	22	40	40	26	29	8	12	12	10	11	0.576259	1.03735	1.02962	0.670245	0.745303	0.223536	0.308792	0.310455	0.266526	0.284141
ENSRNOG00000043094	79	61	39	109	100	22	24	31	23	32	1.58948	1.21567	0.781549	2.18548	2.05954	0.447705	0.494554	0.645261	0.483699	0.62126
ENSRNOG00000009495	164	170	140	419	294	125	60	78	59	83	2.95765	3.25768	2.39993	7.53748	5.22983	2.38428	1.10863	1.41989	0.974177	1.46117
ENSRNOG00000053468	1175	818	696	1362	1072	390	320	331	327	385	49.8349	35.2288	29.515	57.679	45.2446	16.5489	13.4485	13.8077	13.7198	16.4074
ENSRNOG00000004057	86	66	42	80	72	18	20	29	18	33	1.09149	0.802585	0.529872	1.00146	0.953542	0.231514	0.26352	0.379674	0.241265	0.393934
ENSRNOG00000012772	918	793	456	873	1527	220	185	335	309	516	38.6648	33.1283	19.1238	36.5653	64.2922	9.17677	7.70535	13.9682	12.9302	21.265
ENSRNOG00000000699	143	87	80	165	183	35	32	52	47	59	6.1926	3.9052	3.5056	7.13766	7.82412	1.55882	1.42723	2.23597	2.01838	2.68668
ENSRNOG00000002657	152	134	120	238	159	57	56	40	59	63	3.53455	3.03519	2.76867	5.48063	3.76732	1.30805	1.30609	0.93985	1.37982	1.39491
ENSRNOG00000010018	108	113	62	92	113	30	23	52	28	34	13.7055	13.9182	7.7432	11.411	14.4231	3.68917	2.93623	6.67408	3.5621	4.12283
ENSRNOG00000000123	722	642	356	1146	930	283	234	244	280	263	15.9335	14.4369	7.82156	25.2807	19.8277	6.38406	5.13634	5.2303	6.141	6.17997
ENSRNOG00000006860	39	18	21	39	53	6	10	11	21	10	0.519944	0.251907	0.283422	0.529285	0.714958	0.0840433	0.137121	0.157	0.284064	0.134281
ENSRNOG00000001555	69	159	39	72	103	22	38	18	19	55	3.70019	8.28913	2.05482	3.79352	5.48689	1.1882	2.01077	0.994002	1.03991	2.8821
ENSRNOG00000011683	151	137	82	172	110	46	47	54	38	39	2.78447	2.58075	1.52154	3.1679	1.98319	0.880518	0.876791	0.98589	0.700475	0.775405
ENSRNOG00000017579	130	196	121	134	181	59	43	68	42	50	2.60167	3.96019	2.44123	2.66881	3.5984	1.19355	0.864602	1.35095	0.853382	1.02451
ENSRNOG00000014125	82	39	45	107	70	31	26	20	19	22	3.83772	1.83074	2.10362	4.97268	3.33159	1.42668	1.23064	0.943115	0.908424	0.981953
ENSRNOG00000039255	29	34	27	53	29	10	11	13	10	15	2.41284	2.89784	2.2232	4.35996	2.41409	0.825826	0.912152	1.11402	0.858993	1.27225
ENSRNOG00000029195	363	191	141	535	440	122	104	116	103	133	5.0901	2.91587	2.04492	7.91415	6.40124	1.91215	1.72437	1.76815	1.59318	1.83799
ENSRNOG00000021199	263	221	130	289	221	85	66	69	87	82	15.9884	13.3953	7.87785	17.3995	13.5134	5.20489	4.04235	4.26138	5.38149	4.91847
ENSRNOG00000016978	26	26	17	44	70	15	10	15	10	13	0.755532	0.75863	0.508805	1.26447	1.98498	0.4344	0.292806	0.452851	0.302555	0.376864
ENSRNOG00000026702	80	50	79	80	98	25	24	23	32	30	2.13447	1.31561	2.0937	2.13309	2.63936	0.665118	0.659683	0.631857	0.879314	0.784109
ENSRNOG00000000579	278	144	165	339	276	65	93	99	90	70	4.40887	2.33619	2.64113	5.48382	4.36313	1.05577	1.49655	1.55036	1.4761	1.16182
ENSRNOG00000008680	82	41	53	86	81	17	27	18	34	23	1.45572	0.749486	0.937095	1.53519	1.3735	0.319196	0.481435	0.303848	0.601103	0.445584
ENSRNOG00000024846	71	34	39	36	51	16	12	11	26	15	2.19322	1.13379	1.20165	1.13861	1.4677	0.538064	0.37677	0.31877	0.824445	0.571947
ENSRNOG00000019142	253	230	141	363	402	105	20	147	98	113	6.6961	5.94644	3.69202	9.50691	10.8117	2.7175	0.53907	3.92781	2.61214	2.85588
ENSRNOG00000020652	597	499	413	772	905	221	225	237	244	183	14.3217	12.3616	9.89082	18.5443	20.9004	5.43564	5.3287	5.44605	5.78858	4.73642
ENSRNOG00000018214	67	29	49	64	102	20	21	25	16	26	2.95448	1.35856	2.15453	2.82092	4.30374	0.905887	0.93968	1.08431	0.728912	1.22879
ENSRNOG00000013895	201	135	213	240	331	81	88	72	83	66	8.58281	5.97515	9.12328	10.2516	13.6773	3.58971	3.75775	2.98771	3.51898	3.05687
ENSRNOG00000012640	310	260	242	394	426	127	85	117	114	126	10.9193	9.32969	8.52776	13.9374	14.8067	4.48989	2.96762	4.02592	3.96707	4.55094
ENSRNOG00000046891	99	92	78	150	150	32	40	51	35	40	2.10291	1.93561	1.64123	3.15421	3.127	0.688453	0.836587	1.0665	0.740108	0.856344
ENSRNOG00000009427	49	45	23	69	38	15	17	14	17	15	1.09484	1.01914	0.523328	1.52995	0.825835	0.337638	0.379699	0.309488	0.386068	0.350621
ENSRNOG00000042717	27	71	17	9	23	13	6	22	0	10	1.20286	3.23635	0.795753	0.417835	1.03182	0.619548	0.27341	1.01094	0.0393181	0.453324
ENSRNOG00000002273	120	116	62	131	125	27	32	47	47	41	3.90779	3.81241	2.02423	4.25018	4.01224	0.893375	1.05155	1.49422	1.50711	1.36237
ENSRNOG00000058539	33	20	22	37	20	5	15	5	15	6	1.36794	0.828047	0.90578	1.53747	0.861876	0.206816	0.636089	0.228509	0.660719	0.247925
ENSRNOG00000005046	510	477	335	454	403	182	104	156	147	177	21.5357	20.137	14.2276	19.2886	17.3955	7.66947	4.45753	6.69639	6.33671	7.31291
ENSRNOG00000061216	1816	1300	1118	2363	2218	688	584	637	644	546	54.6303	40.8591	33.5128	71.962	70.2466	21.9666	17.3053	19.297	19.5975	17.2586
ENSRNOG00000031598-2	33	24	27	62	57	13	10	17	12	19	1.2282	0.897183	0.988742	2.30297	2.11673	0.503859	0.374456	0.636351	0.457282	0.703863
ENSRNOG00000051922	242	156	147	333	393	107	75	81	82	102	3.3705	2.11152	2.05419	4.65069	5.73537	1.45202	1.05617	1.17914	1.17692	1.3295
ENSRNOG00000010830	349	338	231	404	330	122	88	133	111	127	18.8469	18.4427	12.4024	21.6486	17.457	6.61295	4.73101	7.06278	5.9667	7.05776
ENSRNOG00000001427	60	46	32	85	108	27	19	29	25	16	0.768771	0.603093	0.409113	1.07499	1.34534	0.35619	0.245645	0.371487	0.323224	0.209141
ENSRNOG00000048636	187	145	101	244	204	56	56	56	63	79	4.43879	3.49586	2.40451	5.78018	4.82864	1.34979	1.32947	1.32171	1.49494	1.87487
ENSRNOG00000015812	60	43	39	135	79	25	27	23	27	23	2.46947	1.75266	1.6119	5.46839	3.2949	1.00452	1.12449	0.966799	1.12226	0.898481
ENSRNOG00000000596	311	216	182	372	396	100	84	135	105	96	5.8047	3.86116	3.09697	7.32513	7.36184	1.80797	1.5147	2.32786	1.86097	1.71112
ENSRNOG00000038197	26	25	18	25	32	8	6	13	11	6	0.413288	0.379437	0.409434	0.403406	0.535286	0.132566	0.0973579	0.239519	0.186479	0.0851242
ENSRNOG00000017020	393	355	283	555	520	138	111	183	159	153	4.35125	3.95809	3.13597	6.14205	5.75457	1.54131	1.22905	2.01452	1.75107	1.72314
ENSRNOG00000033693	80	54	120	204	175	56	24	45	55	44	0.823602	0.554155	1.24218	2.10501	1.83978	0.575068	0.253514	0.468717	0.568049	0.438525
ENSRNOG00000014928	37	42	20	29	42	8	6	17	12	17	0.462071	0.547062	0.252141	0.365407	0.507523	0.11293	0.0760347	0.206269	0.15305	0.237814
ENSRNOG00000024569	43	28	12	26	44	6	5	13	11	19	2.12464	1.36109	0.615042	1.27957	2.19797	0.29924	0.249556	0.685391	0.564644	0.884418
ENSRNOG00000061527	1398	618	677	846	677	88	265	365	289	493	29.8122	13.278	14.3155	17.8375	13.9645	1.89347	5.59764	7.57404	6.04335	10.8921
ENSRNOG00000001645	188	160	122	328	212	90	39	77	80	73	2.62087	2.17416	1.68057	4.52273	3.0176	1.23421	0.546123	1.10078	1.13261	0.977724
ENSRNOG00000013463	82	153	194	234	264	86	54	78	60	51	2.01968	3.76481	4.71412	5.70585	6.35681	2.11581	1.31586	1.87521	1.46225	1.28091
ENSRNOG00000019183	100	13	62	98	32	2	32	38	22	14	2.91713	0.382325	1.80722	2.81835	0.926576	0.0724279	0.941627	1.09215	0.635631	0.409386
ENSRNOG00000016995	41	32	22	46	54	11	10	22	13	13	1.00005	0.777271	0.540927	1.09671	1.25061	0.27299	0.240466	0.524077	0.30943	0.333403
ENSRNOG00000046254	1053	1183	560	1087	746	323	249	469	276	331	22.2503	24.683	11.8068	22.9149	16.0284	6.7439	5.28523	10.0156	5.84527	6.81138
ENSRNOG00000005378	52	35	43	94	138	21	20	22	37	29	0.700112	0.481155	0.577441	1.25869	1.81683	0.289187	0.273096	0.291257	0.494181	0.404073
ENSRNOG00000012534	55	66	57	96	71	17	23	35	19	29	2.31459	2.86053	2.42518	4.05538	2.96133	0.753818	0.987804	1.46177	0.81854	1.28658
ENSRNOG00000032396	126	103	68	145	101	42	41	33	40	38	2.99706	2.41801	1.62296	3.44518	2.48248	0.992458	0.972163	0.800273	0.973132	0.862274
ENSRNOG00000021412	278	186	142	259	242	88	55	77	88	88	5.65224	3.77197	2.87719	5.09624	5.09927	1.67081	1.12058	1.76089	1.72444	1.714
ENSRNOG00000005608	113	71	42	62	104	30	19	32	27	32	1.25514	0.794219	0.473006	0.691525	1.14741	0.33728	0.21654	0.360379	0.304715	0.358419
ENSRNOG00000011882	69	78	39	78	86	21	22	24	38	20	1.65092	1.89195	0.948582	1.86456	2.0485	0.512995	0.537713	0.574448	0.903339	0.489311
ENSRNOG00000001302	221	229	244	328	273	93	111	100	86	74	5.24476	5.58554	5.81368	7.82258	6.32833	2.24868	2.60033	2.32064	2.01691	1.86511
ENSRNOG00000021548	749	999	613	833	788	347	291	227	167	399	29.5514	40.3835	24.063	32.7129	30.2987	13.9525	11.4487	8.78975	6.578	16.8742
ENSRNOG00000010574	562	830	276	653	507	186	198	208	213	211	19.0622	28.4061	9.30419	21.9739	16.7944	6.36648	6.67119	6.93258	7.12587	7.4086
ENSRNOG00000014277	111	83	34	75	121	42	25	24	29	32	3.50248	2.58174	1.06828	2.39016	3.94728	1.32626	0.80931	0.776362	0.931318	0.966419
ENSRNOG00000046313	110	55	59	135	185	21	45	45	45	39	4.83941	2.56787	2.56221	5.92154	7.32001	0.984223	1.94108	1.85175	1.9407	2.10263
ENSRNOG00000001785	124	131	66	146	82	47	43	40	34	33	1.98032	2.10851	1.05595	2.3358	1.31494	0.762597	0.685116	0.648199	0.551846	0.530099
ENSRNOG00000018752	61	180	55	62	113	36	25	31	37	40	1.75268	5.19875	1.57837	1.79013	3.22422	1.04433	0.727484	0.901835	1.0545	1.14059
ENSRNOG00000009074	66	27	28	91	78	17	15	23	24	25	5.18211	2.12194	2.363	7.18499	6.39207	1.30283	1.23084	1.90403	1.96567	1.98173
ENSRNOG00000014453	490	290	317	590	925	196	155	223	178	188	21.2185	12.4609	13.6057	25.1834	39.6529	8.44157	6.62775	9.52248	7.57144	8.1168
ENSRNOG00000017854	1779	1675	882	1760	1479	645	435	570	551	533	69.6131	66.7016	34.1954	68.9199	56.5976	25.5263	16.8228	21.6613	21.2556	21.8071
ENSRNOG00000013176	91	63	38	112	112	28	28	30	28	36	1.92121	1.44009	0.914062	2.40743	2.60568	0.583244	0.700107	0.677168	0.702432	0.88573
ENSRNOG00000000700	32	31	17	24	30	6	12	14	8	8	0.876614	0.864945	0.48618	0.645768	0.81122	0.173233	0.333019	0.387218	0.238517	0.226038
ENSRNOG00000010721	26	23	27	37	29	10	14	2	8	17	0.543672	0.476158	0.548782	0.765543	0.592957	0.204835	0.294846	0.0569604	0.18185	0.346649
ENSRNOG00000023209	28	38	27	32	17	5	10	18	7	11	1.4351	2.05923	1.33882	1.61113	0.888768	0.270213	0.63095	1.08431	0.398188	0.751268
ENSRNOG00000015445	27	25	29	48	62	6	9	18	12	24	0.805767	0.744852	0.868188	1.40926	1.85722	0.180442	0.269049	0.529752	0.362434	0.667718
ENSRNOG00000014776	46	37	34	84	114	18	20	29	19	28	0.688184	0.562169	0.500464	1.24501	1.67079	0.281586	0.302436	0.424407	0.285661	0.427672
ENSRNOG00000039390	87	64	112	198	176	56	28	54	47	46	1.38909	1.11854	1.70949	3.27063	3.05131	0.917619	0.436443	0.972877	0.886833	0.993729
ENSRNOG00000028250	17	18	18	29	32	5	8	11	11	6	0.472169	0.516254	0.513668	0.800213	0.884218	0.138809	0.226712	0.304782	0.31617	0.167475
ENSRNOG00000005903	120	109	68	126	167	47	38	45	40	44	2.05864	1.90467	1.16082	2.15469	2.79847	0.829505	0.646517	0.764281	0.691418	0.790739
ENSRNOG00000005404	100	77	51	127	78	36	31	33	30	27	1.70036	1.29348	0.855046	2.1488	1.33508	0.606241	0.533637	0.560587	0.506718	0.446642
ENSRNOG00000022565	273	316	203	289	324	113	91	93	114	100	7.18886	8.45748	5.37218	7.70161	8.53087	3.02055	2.40662	2.45458	3.02743	2.7131
ENSRNOG00000019179	167	163	129	305	291	83	64	84	71	82	4.56745	4.44272	3.03692	7.55257	8.15689	1.87769	1.66169	2.168	1.81805	2.10533
ENSRNOG00000002216	112	105	73	115	191	36	50	35	57	39	10.9601	10.0786	6.931	10.8487	18.2324	3.45126	4.66813	3.2658	5.59848	3.89503
ENSRNOG00000029886	30118	6097	18736	18186	12835	5416	6490	7548	6837	5064	5629.87	1156.14	3383.89	3294.26	2311.94	982.034	1160.42	1351.67	1221.72	956.364
ENSRNOG00000021802	270	68	82	362	565	157	56	87	82	110	14.3444	3.62716	4.38285	19.1144	30.2265	8.33599	3.01378	4.66328	4.39671	5.82032
ENSRNOG00000000441	134	112	90	156	130	49	28	49	50	51	5.61492	4.81459	3.83366	6.55079	5.36767	2.09487	1.19473	2.049	2.09569	2.22787
ENSRNOG00000033433	828	2096	741	1519	1314	530	336	571	415	523	16.5802	42.8408	14.9438	30.4073	25.7764	10.8389	6.71923	11.213	8.29642	10.8691
ENSRNOG00000013967	29	24	17	41	65	11	11	17	10	15	0.934169	0.774401	0.537506	1.31081	2.07455	0.359295	0.35822	0.549997	0.338885	0.481835
ENSRNOG00000054515	41	57	53	136	200	28	32	55	29	34	0.425561	0.575009	0.542173	1.38839	2.05561	0.293538	0.336358	0.568247	0.299367	0.345661
ENSRNOG00000017469	137	117	86	172	247	39	41	70	59	69	6.72999	5.63653	4.17793	8.39615	12.3051	1.86336	1.99938	3.48153	2.88928	3.25764
ENSRNOG00000056246	321	232	168	302	251	89	79	106	106	87	5.49957	4.06803	2.94793	5.21886	4.44539	1.47014	1.37362	1.82424	1.94577	1.45266
ENSRNOG00000004489	454	433	305	675	780	224	196	198	164	189	8.61773	8.27707	5.72913	12.8509	14.6443	4.2706	3.69024	3.69957	3.09162	3.66085
ENSRNOG00000023628	115	88	68	139	136	44	52	37	31	36	3.33113	2.56325	1.99234	4.02699	3.99038	1.2753	1.51472	1.0884	0.923596	1.03563
ENSRNOG00000000307	40	53	44	80	113	26	19	23	25	28	0.614254	0.80713	0.660392	1.18925	1.65817	0.402086	0.290526	0.345444	0.379402	0.445584
ENSRNOG00000021206	758	561	324	1102	762	243	153	345	252	298	75.5824	52.5737	31.4084	99.7261	67.6148	24.7758	13.8017	30.9908	22.7809	28.6297
ENSRNOG00000010265	102	60	78	132	88	39	28	31	43	28	4.47429	2.6437	3.3097	5.59334	3.66366	1.66663	1.20664	1.3258	1.8158	1.24205
ENSRNOG00000029756	80	63	54	92	73	27	18	35	23	30	5.37831	4.2824	3.63565	6.15413	4.96127	1.83742	1.22818	2.39256	1.55354	2.01391
ENSRNOG00000054217	43	24	28	60	66	10	16	20	23	12	1.87246	1.09598	1.23125	2.58302	2.67295	0.444795	0.688186	0.807931	0.970717	0.578459
ENSRNOG00000013061	79	70	81	75	103	25	35	24	29	37	4.66991	4.25956	4.05167	3.48792	4.89288	1.37726	1.15634	1.44809	1.36259	1.47095
ENSRNOG00000005053	27	48	39	51	96	6	18	11	23	38	0.643727	1.14283	0.927515	1.20717	2.2203	0.146782	0.427928	0.270677	0.558056	0.908591
ENSRNOG00000032798	61	75	41	141	109	27	28	38	49	16	1.3777	1.84189	0.979148	3.32799	2.47893	0.806591	0.690247	0.869928	1.26196	0.407699
ENSRNOG00000003003	34	23	30	28	37	8	9	14	13	12	1.3589	0.922543	1.20904	1.12079	1.50518	0.342862	0.367818	0.587514	0.534579	0.459246
ENSRNOG00000058780	24819	55850	32899	44577	35049	17985	13970	14364	7330	18139	1152.4	2644.78	1539.65	2072.72	1620.52	844.618	649.617	663.076	340.678	870.015
ENSRNOG00000052467	22	28	21	38	24	8	9	13	10	9	0.727451	1.02124	1.11613	1.68513	0.868191	0.350078	0.321672	0.565661	0.363773	0.574289
ENSRNOG00000043044	152	103	91	222	218	55	51	59	71	56	19.1272	12.9269	11.1097	27.1444	26.2567	6.7497	6.16699	7.16229	8.58016	7.12705
ENSRNOG00000003703	139	55	71	185	150	69	58	27	31	38	2.85894	1.14023	1.45427	3.77965	3.04869	1.41804	1.19802	0.565317	0.653331	0.79552
ENSRNOG00000026644	100	76	92	98	116	21	35	37	42	44	7.45521	5.5899	6.68794	7.29191	8.65475	1.53755	2.61385	2.75742	3.11794	3.19126
ENSRNOG00000000795	567	290	290	561	524	117	173	126	236	179	19.9668	10.2871	10.243	19.5688	18.1946	4.13938	6.07737	4.39666	8.20753	6.38005
ENSRNOG00000004273	552	722	388	752	650	235	206	219	226	255	113.951	150.193	77.935	151.897	129.908	46.9071	40.4837	44.0248	45.3348	52.529
ENSRNOG00000019662	83	49	45	80	79	27	16	31	29	22	3.45352	1.92925	1.76052	3.37843	3.44422	1.03312	0.639419	1.28496	1.22146	0.945695
ENSRNOG00000016547	83	58	34	119	127	40	27	23	35	32	3.99119	2.85266	1.61785	5.65909	5.92589	1.94612	1.30382	1.09864	1.6676	1.6051
ENSRNOG00000016756	67	45	45	79	78	13	19	29	21	35	1.07574	0.730473	0.716277	1.24664	1.2211	0.222833	0.307664	0.454556	0.335187	0.572499
ENSRNOG00000014936	298	275	173	371	380	98	90	120	103	150	41.2063	38.5324	23.5472	50.3833	51.6052	13.3788	12.1975	16.1212	13.934	20.8522
ENSRNOG00000009625	81	68	53	92	105	27	30	47	29	16	1.99951	1.67373	1.29818	2.23698	2.52563	0.677386	0.738834	1.12924	0.702848	0.398625
ENSRNOG00000007679	266	188	165	320	306	107	69	88	105	98	6.40533	4.53982	3.99593	7.75013	7.35652	2.57116	1.63715	2.11129	2.5763	2.42279
ENSRNOG00000007541	52	49	53	72	73	28	19	9	37	19	2.0824	2.01606	2.11443	2.86755	2.8386	1.16425	0.76582	0.376257	1.4684	0.794708
ENSRNOG00000024998	12	20	31	37	34	2	8	18	9	13	0.156441	0.252545	0.396841	0.47687	0.444359	0.0315482	0.104365	0.230449	0.124464	0.161563
ENSRNOG00000019556	69	44	69	86	110	23	29	31	26	33	4.5265	2.89782	4.50001	5.67095	7.2136	1.54842	1.92912	2.01988	1.74411	2.16313
ENSRNOG00000019000	928	1955	996	852	774	346	306	442	352	631	14.3727	30.2737	15.2642	13.2804	11.9704	5.32302	4.64958	6.66262	5.41778	9.79354
ENSRNOG00000019048	3737	3862	2124	7404	10644	2051	1892	2010	2037	2485	128.352	133.509	73.0542	254.333	367.333	70.1591	65.1282	69.1188	70.3888	84.7045
ENSRNOG00000007490	79	54	34	96	53	25	21	26	23	24	2.13411	1.4598	0.86802	2.55128	1.32656	0.661697	0.565025	0.653537	0.592299	0.600445
ENSRNOG00000036604	897	456	386	1267	918	322	188	306	332	337	16.2556	8.12929	6.97669	22.7497	17.024	5.74649	3.42982	5.64837	6.08938	5.85578
ENSRNOG00000043486	31	22	26	34	28	13	7	11	9	13	0.960724	0.675905	0.808297	1.05331	0.88655	0.419251	0.236946	0.344281	0.300684	0.386806
ENSRNOG00000016670	176	118	132	209	189	71	63	61	61	56	4.22231	2.84006	3.17837	5.05636	4.6688	1.71063	1.53752	1.50108	1.49353	1.31719
ENSRNOG00000057078	243	299	316	209	602	76	128	153	135	141	8.87887	11.1773	11.5306	7.51727	20.8486	2.87624	4.62819	5.41704	4.86338	5.5205
ENSRNOG00000050534	94	104	63	63	106	28	40	34	32	29	1.43373	1.5672	0.972484	0.97475	1.68903	0.432199	0.61504	0.540786	0.510791	0.419965
ENSRNOG00000010516	224	264	147	205	209	88	68	88	86	70	7.72119	9.01563	5.01783	6.97873	7.08651	2.99836	2.33201	2.98941	2.92294	2.402
ENSRNOG00000027017	80	85	56	145	87	41	23	39	26	44	1.07947	1.13332	0.759135	1.92148	1.16918	0.549435	0.315573	0.530778	0.356452	0.577429
ENSRNOG00000018971	274	210	187	453	422	109	99	110	134	140	6.53825	5.10821	4.49057	10.9282	10.0036	2.67108	2.38906	2.61855	3.21173	3.45816
ENSRNOG00000027030	35	48	23	44	47	17	14	20	11	13	1.60855	2.23502	1.07616	2.05223	2.14666	0.814215	0.656956	0.907798	0.528754	0.619769
ENSRNOG00000007597	43	64	43	45	20	25	14	13	17	13	1.37732	2.1249	1.1457	1.74255	0.541361	0.73371	0.380051	0.741434	0.531112	0.370885
ENSRNOG00000000816	349	258	233	400	400	133	105	138	127	125	12.1339	9.52501	8.54125	12.7217	12.9453	4.3076	3.06183	4.60579	4.07665	3.83142
ENSRNOG00000007152	1174	3057	1162	1827	1253	863	563	742	301	782	28.749	75.5208	28.438	44.8501	30.5785	21.3415	13.8338	18.1576	7.40202	19.5413
ENSRNOG00000009401	140	166	122	217	284	85	71	58	81	61	5.5133	6.14083	4.67973	7.69445	10.1715	3.11951	2.53801	2.14566	2.86073	2.37535
ENSRNOG00000011654	23	18	17	40	28	17	17	2	6	6	0.460452	0.34523	0.328132	0.783653	0.570534	0.332315	0.341248	0.0555325	0.124044	0.111397
ENSRNOG00000042139	164	147	129	165	211	79	45	65	63	61	8.20376	7.26656	6.41986	8.24847	10.8679	3.89026	2.25811	3.31721	3.17512	2.92298
ENSRNOG00000047321	10932	2259	7483	8330	5007	2253	2920	3305	2534	2046	2047.77	427.521	1364.58	1516.35	897.699	414.109	519.601	595.426	455.444	386.103
ENSRNOG00000056585	48	32	32	71	93	16	17	27	28	18	1.82617	1.24973	1.20371	2.70606	3.36843	0.639322	0.657663	0.982824	1.06754	0.765634
ENSRNOG00000003895	120	284	82	178	132	70	52	41	65	80	6.60429	15.1134	4.43337	9.6634	7.41229	3.74998	2.8714	2.31954	3.62112	4.17637
ENSRNOG00000009157	84	89	43	110	130	26	26	47	41	36	1.302	1.39085	0.662156	1.69549	1.95291	0.408783	0.404588	0.701185	0.634612	0.572925
ENSRNOG00000048043	232	194	136	254	274	91	64	122	82	62	4.57282	3.87236	2.71541	5.04751	5.47734	1.81412	1.28359	2.4208	1.65388	1.22498
ENSRNOG00000004737	325	275	187	513	503	138	138	140	144	138	19.4172	16.1788	11.1066	30.6377	31.0683	8.05603	8.25325	8.57464	8.69569	7.75506
ENSRNOG00000000907	83	82	44	87	82	27	30	29	36	24	5.87304	5.87219	3.10329	6.18165	5.71873	1.95491	2.14777	2.05593	2.53372	1.78877
ENSRNOG00000001189	479	4074	1079	2331	1862	1021	808	786	562	630	5.5181	47.8301	12.5137	27.0834	21.3285	11.973	9.34398	8.98463	6.50162	7.48726
ENSRNOG00000016281	1904	1891	1583	2294	2130	764	655	858	790	736	13.743	13.5849	11.279	16.3037	14.9281	5.49504	4.62652	5.96314	5.52782	5.41127
ENSRNOG00000029308	56	70	43	63	96	23	19	26	32	27	2.03235	2.54026	1.56945	2.28558	3.3995	0.870764	0.705359	0.93938	1.16908	1.00473
ENSRNOG00000004500	1243	2979	2613	2702	2711	1164	727	896	697	1277	31.3892	74.7018	64.8281	65.6549	65.3617	29.4744	17.0747	21.8518	16.6587	32.4961
ENSRNOG00000006583	133	140	122	153	88	62	39	40	54	52	8.08875	8.37442	7.35965	9.19298	5.44133	3.74601	2.3585	2.459	3.28389	3.07465
ENSRNOG00000002652	69	55	74	129	118	31	25	37	36	44	1.24048	0.991791	1.367	2.34621	2.1911	0.606684	0.467638	0.672681	0.691308	0.799186
ENSRNOG00000047363	58	67	22	65	48	23	10	22	17	29	1.61	1.90393	0.611548	1.81709	1.31772	0.669113	0.282037	0.599403	0.485608	0.838862
ENSRNOG00000018859	52	59	28	43	68	21	19	24	11	22	1.40144	1.60025	0.749454	1.2063	1.81193	0.576429	0.519721	0.660521	0.307339	0.647193
ENSRNOG00000022730	30	31	41	28	66	16	16	15	19	10	0.883346	0.90739	1.20004	0.822287	1.92272	0.471933	0.47309	0.45743	0.562873	0.291595
ENSRNOG00000009734	27	25	60	116	60	6	10	38	28	30	1.8756	1.72658	4.0024	7.60848	4.0073	0.41864	0.683469	2.53494	1.80799	2.01662
ENSRNOG00000009341	96	92	167	141	138	54	40	51	52	50	0.46714	0.463315	0.823333	0.69573	0.683907	0.268893	0.194108	0.256312	0.2548	0.244826
ENSRNOG00000049780	295	289	207	355	359	117	126	103	95	147	24.9202	24.7581	17.5342	29.7093	29.4205	9.97458	10.5909	8.54804	7.9632	13.0081
ENSRNOG00000003170	120	81	65	172	115	45	44	33	47	47	1.92304	1.29104	1.04264	2.73638	1.84457	0.720739	0.705391	0.531114	0.745928	0.753476
ENSRNOG00000050819	22	20	21	27	26	5	9	11	13	7	1.79273	1.59027	1.65183	2.15409	2.07137	0.393201	0.716413	0.904379	1.02828	0.560005
ENSRNOG00000014311	161	131	95	232	227	74	83	52	57	65	2.34887	1.93764	1.40206	3.40233	3.33214	1.09197	1.21379	0.765443	0.839839	0.953191
ENSRNOG00000058003	72	51	32	57	47	17	16	31	23	14	0.989999	0.708583	0.43919	0.783829	0.639866	0.242433	0.224005	0.420751	0.313492	0.197356
ENSRNOG00000000827	780	1277	661	931	768	392	231	576	230	299	58.7979	103.846	51.24	68.8879	55.482	28.0728	18.9769	42.0346	17.8009	22.1418
ENSRNOG00000021243	702	762	373	684	543	324	195	242	215	225	5.52205	6.04891	2.92808	5.37585	4.22303	2.58147	1.55612	1.89312	1.66872	1.80191
ENSRNOG00000004409	88	71	68	132	121	39	31	40	42	36	2.01477	1.6293	1.54827	3.01831	2.75447	0.892348	0.724979	0.928059	0.966819	0.832862
ENSRNOG00000014061	383	1147	551	595	445	288	239	287	145	266	8.80471	27.2988	12.7412	13.8282	9.92173	6.8322	5.49701	6.39353	3.34364	6.61175
ENSRNOG00000012698	174	157	114	174	171	55	64	74	48	69	2.86552	2.60538	1.88471	2.87256	2.81767	0.912426	1.06419	1.2229	0.804509	1.15829
ENSRNOG00000038877	18	19	17	20	21	5	6	7	7	12	0.405644	0.432842	0.379391	0.454711	0.489081	0.111669	0.137992	0.171884	0.158748	0.260291
ENSRNOG00000003988	42	36	32	60	29	2	19	22	15	20	0.6578	0.517303	0.461849	0.857653	0.430548	0.0669311	0.393098	0.329279	0.229815	0.282396
ENSRNOG00000005352	47	43	43	50	69	25	16	20	21	17	1.17198	1.06548	1.06785	1.24297	1.7084	0.617686	0.40302	0.509335	0.52026	0.417273
ENSRNOG00000017416	28	23	17	26	21	8	9	9	10	9	1.49084	1.18643	0.927361	1.38456	1.14845	0.452222	0.480531	0.505012	0.555223	0.458777
ENSRNOG00000024650	36	20	20	28	36	11	16	2	13	13	0.810257	0.459262	0.452595	0.637864	0.834622	0.250357	0.370527	0.0633462	0.301882	0.285482
ENSRNOG00000039668	80	58	125	127	64	18	35	47	44	35	1.16064	0.836628	1.7943	1.79793	0.909691	0.269767	0.508905	0.66188	0.625385	0.500197
ENSRNOG00000017489	131	480	130	108	143	79	61	75	91	86	1.37384	5.2435	1.36976	1.13918	1.44815	0.868905	0.648716	0.771515	0.95877	1.00414
ENSRNOG00000045560	174	107	68	215	211	75	48	82	54	47	1.40386	0.840887	0.552484	1.74193	1.78057	0.592735	0.393075	0.684246	0.443977	0.358046
ENSRNOG00000001425	126	102	90	194	227	41	50	76	59	66	2.21954	1.85111	1.56721	3.42375	3.83635	0.742751	0.867506	1.27614	1.02329	1.259
ENSRNOG00000046050	31	43	38	59	67	20	15	21	20	18	0.761036	1.08216	0.924426	1.43745	1.62308	0.493408	0.371846	0.512414	0.489002	0.455635
ENSRNOG00000045992	74	73	81	65	99	35	18	41	35	26	1.57198	1.53623	1.72361	1.40364	2.21579	0.725161	0.39415	0.906599	0.769246	0.516978
ENSRNOG00000020653	267	424	456	669	760	230	315	132	172	173	6.30705	10.2079	10.8415	15.8459	17.8759	5.50221	7.43479	3.10122	4.06007	4.19613
ENSRNOG00000054765	91	69	69	91	104	37	31	36	31	33	4.5449	3.43606	3.43662	4.44696	5.08807	1.86983	1.55763	1.75168	1.55263	1.66421
ENSRNOG00000019965	111	69	68	113	67	45	30	24	37	34	3.72448	2.38946	2.3107	3.8507	2.27687	1.53353	1.03176	0.806664	1.25192	1.16976
ENSRNOG00000047213	107	112	105	231	261	64	57	79	73	51	3.89556	4.11567	3.81014	8.34478	9.54406	2.31081	2.07768	2.86385	2.65436	1.84472
ENSRNOG00000023143	178	124	82	172	171	55	55	65	61	53	1.65041	1.14673	0.765484	1.60212	1.62211	0.510283	0.53539	0.622227	0.574902	0.476326
ENSRNOG00000060728	213	93	92	233	188	75	41	72	70	68	8.88779	3.9432	3.85333	9.70412	7.80505	3.14405	1.69509	2.96296	2.88831	2.86755
ENSRNOG00000018524	293	263	172	407	499	137	118	127	126	143	5.05536	5.02098	3.08186	7.48058	8.64727	2.4827	2.01721	2.13305	2.13462	2.68972
ENSRNOG00000001752	230	202	147	399	340	120	90	116	107	92	5.44596	4.86038	3.49222	9.48669	7.96501	2.89855	2.13858	2.71949	2.53534	2.27241
ENSRNOG00000017897	20	18	35	16	83	13	9	24	15	7	0.436747	0.396367	0.74545	0.33996	1.71489	0.291575	0.1924	0.499836	0.329344	0.149811
ENSRNOG00000028569	117	106	106	177	183	45	61	55	52	62	2.22249	2.07764	2.00572	3.35356	3.32034	0.881446	1.15772	1.00934	0.976546	1.29172
ENSRNOG00000029242	270	216	198	405	348	113	119	129	114	99	8.00741	6.46577	5.81755	11.8395	10.0554	3.3794	3.50168	3.73278	3.32545	3.06019
ENSRNOG00000025100	215	249	139	490	624	138	157	161	106	124	3.62694	4.25378	2.34412	8.2468	10.3805	2.35948	2.64028	2.69398	1.77644	2.1625
ENSRNOG00000011778	623	518	369	648	481	205	210	193	216	232	41.292	34.1171	24.3175	42.2711	31.4794	13.5627	13.908	12.7691	14.3064	15.653
ENSRNOG00000017671	263	214	189	333	385	118	136	123	90	86	3.66409	2.9904	2.63301	4.62865	5.35036	1.6591	1.90612	1.71513	1.26353	1.22346
ENSRNOG00000012611	105	112	86	117	138	35	47	45	44	52	4.60285	4.85395	3.76277	5.09351	6.16716	1.51643	2.05852	1.98329	1.93794	2.20065
ENSRNOG00000009867	195	157	201	152	100	56	98	59	45	64	4.36191	3.52177	4.46138	3.37684	2.20642	1.26408	2.18208	1.31364	1.00111	1.45025
ENSRNOG00000010824	68	50	48	98	61	16	29	20	27	38	2.16356	1.36358	1.46125	3.06821	1.93813	0.445914	0.821026	0.639831	0.94509	1.39657
ENSRNOG00000020587	67	43	48	62	88	32	24	30	19	18	2.77888	1.89435	2.12881	2.57151	3.56667	1.37974	1.0323	1.22956	0.848804	0.783744
ENSRNOG00000018953	38	23	17	23	42	11	14	11	14	7	1.30313	0.820597	0.576041	0.79239	1.43338	0.389642	0.485436	0.394346	0.477252	0.250166
ENSRNOG00000004613	19	18	17	24	25	8	11	9	3	10	0.67786	0.719935	0.633483	0.853152	0.906451	0.310515	0.403806	0.324725	0.127745	0.347995
ENSRNOG00000025001	133	120	89	232	200	54	69	59	59	70	5.28569	4.81346	3.48755	9.12201	7.72079	2.16067	2.73569	2.32044	2.31949	2.83967
ENSRNOG00000009949	215	371	114	302	149	109	70	107	84	94	2.57273	4.39496	1.37261	3.63126	1.82255	1.29511	0.851428	1.30327	1.02093	1.10056
ENSRNOG00000009260	42	53	52	85	91	25	18	32	19	36	0.997617	1.29717	1.12448	1.85861	1.93999	0.537579	0.417661	0.691281	0.41451	0.915647
ENSRNOG00000015411	84	108	64	74	92	33	33	31	33	40	4.51059	5.6879	3.41817	3.91566	4.9405	1.79998	1.79633	1.69939	1.78854	2.14598
ENSRNOG00000026293	3374	7817	13668	12122	10200	3341	2416	4702	5112	3472	58.2213	138.518	234.749	210.016	169.375	59.0811	41.5654	78.3182	88.2246	65.0737
ENSRNOG00000003256	1334	2428	979	937	1392	593	415	698	426	724	29.1585	53.5399	22.5468	21.8076	33.5528	14.4195	9.18323	16.1583	10.0827	16.0162
ENSRNOG00000037839	37	36	39	43	71	16	23	26	7	19	1.08749	1.06292	1.15212	1.29386	2.20464	0.466631	0.70374	0.806263	0.243876	0.517415
ENSRNOG00000029784	342	403	277	499	310	127	171	167	114	162	7.46049	8.84793	5.91721	10.8884	6.88705	2.78223	3.73136	3.61106	2.53198	3.40675
ENSRNOG00000036674	111	68	101	82	80	45	18	24	34	58	8.58644	5.27448	7.65028	6.2685	6.15229	3.44875	1.40464	1.83776	2.62243	4.46963
ENSRNOG00000000567	657	1169	283	360	705	275	287	173	155	398	6.20871	11.338	2.69568	3.42764	6.55339	2.66893	2.71713	1.61056	1.46102	3.94779
ENSRNOG00000042353	262	144	130	329	192	79	98	103	92	57	5.01082	2.72345	2.47983	6.30538	3.78552	1.49672	1.89278	2.00553	1.78307	1.05683
ENSRNOG00000017602	154	101	59	97	67	16	38	49	36	55	5.64132	3.79019	2.17025	3.53201	2.40485	0.603554	1.3785	1.80167	1.31943	2.08111
ENSRNOG00000004359	694	515	262	1210	924	289	312	261	314	291	17.1241	12.9935	7.08497	29.2002	23.7285	8.16808	8.79375	7.45951	8.63968	8.5235
ENSRNOG00000001277	1695	2697	1189	1664	1650	863	676	623	519	944	36.4652	59.6528	25.8521	35.5794	34.4903	19.1091	14.6329	13.2217	11.1714	21.5557
ENSRNOG00000010575	131	101	97	166	156	50	50	59	52	54	2.67177	2.06393	1.99498	3.38809	3.24799	1.01973	1.03361	1.21999	1.08177	1.08035
ENSRNOG00000011541	275	175	193	330	320	107	78	103	95	146	6.99321	4.53147	4.88042	8.31588	7.8841	2.75029	1.95734	2.54551	2.37854	3.85134
ENSRNOG00000029644	62	23	32	86	44	28	9	19	22	23	3.62147	1.3197	1.75363	4.75816	2.32568	1.67015	0.467144	0.908399	1.15034	1.24177
ENSRNOG00000018467	159	70	41	148	129	45	37	48	54	40	10.3386	4.56536	2.62771	9.56061	8.53443	2.97583	2.54469	3.21641	3.5748	2.50304
ENSRNOG00000053691	98	143	148	57	209	59	43	84	57	25	0.432227	0.65057	0.655739	0.255556	0.900435	0.26751	0.189417	0.363089	0.251605	0.118634
ENSRNOG00000026435	39	36	23	60	64	11	19	21	22	18	0.486212	0.458791	0.296933	0.755576	0.7919	0.143146	0.258982	0.26426	0.274732	0.287685
ENSRNOG00000056786	345	311	233	425	567	161	145	143	164	162	2.32991	2.14474	1.57171	2.87322	3.72445	1.108	0.97057	0.943512	1.09626	1.15694
ENSRNOG00000022523	2199	2289	353	678	907	372	402	542	621	717	37.0962	38.6798	5.94511	11.348	15.1148	6.32262	6.77051	9.09577	10.3894	12.3635
ENSRNOG00000009037	41	18	15	35	64	8	7	20	24	12	0.503574	0.221166	0.18263	0.432325	0.792929	0.105055	0.086267	0.26896	0.299203	0.152296
ENSRNOG00000012860	89	59	61	84	83	37	25	29	37	27	2.59801	1.72895	1.76645	2.44156	2.42063	1.0747	0.736758	0.860648	1.08009	0.779623
ENSRNOG00000032929	40	46	31	82	70	31	18	18	24	20	0.635479	0.729022	0.500634	1.27871	1.07404	0.505635	0.292052	0.281823	0.391747	0.336047
ENSRNOG00000016708	60	17	26	37	47	18	11	15	20	13	1.28475	0.37759	0.584182	0.80075	0.988344	0.449135	0.272033	0.324603	0.443279	0.292046
ENSRNOG00000009347	161	161	147	263	245	99	58	96	88	63	2.54515	2.52496	2.3143	4.13422	3.87647	1.57026	0.927746	1.52066	1.39879	0.996216
ENSRNOG00000008676	182	108	62	152	134	57	30	63	55	59	4.67983	3.13079	1.5957	5.44794	4.50457	1.46746	0.788937	1.85628	1.41719	1.9701
ENSRNOG00000019549	495	336	363	444	352	130	161	224	165	144	4.16986	2.76277	3.01454	3.66561	2.92572	1.09806	1.36929	1.88742	1.37455	1.21904
ENSRNOG00000013152	38	34	29	52	53	17	26	17	13	12	0.842109	0.745442	0.649845	1.14924	1.1745	0.384137	0.585674	0.379863	0.291498	0.264272
ENSRNOG00000013872	192	137	119	264	124	80	52	59	66	90	7.9875	5.68788	4.96378	10.9509	5.24666	3.31679	2.1718	2.46477	2.78129	3.7188
ENSRNOG00000058337	72	102	77	71	100	37	33	33	36	36	1.1371	1.61965	1.21163	1.11383	1.56167	0.598189	0.532989	0.518216	0.568382	0.588013
ENSRNOG00000006735	18	23	34	38	51	6	16	16	16	14	0.635629	0.814152	1.11041	1.35101	1.70313	0.198415	0.603968	0.553515	0.570962	0.499573
ENSRNOG00000004621	560	502	502	578	647	214	158	265	169	358	17.2385	17.151	22.0777	19.1483	21.2152	7.50238	4.3409	8.98129	4.94968	14.1741
ENSRNOG00000012942	41	19	28	58	37	18	18	15	12	13	0.849711	0.397047	0.540488	1.14277	0.722136	0.357324	0.349184	0.32256	0.233995	0.252537
ENSRNOG00000000569	354	255	204	391	382	139	127	145	107	144	11.3058	8.34889	6.53985	12.5207	12.0816	4.52499	4.05945	4.57807	3.4029	4.76359
ENSRNOG00000012375	215	124	63	275	218	90	71	72	55	86	6.82583	3.90873	2.00259	8.67512	7.02456	2.83206	2.27894	2.30284	1.7819	2.64316
ENSRNOG00000009705	106	59	34	143	123	31	35	47	46	35	2.99827	1.67361	0.968314	4.01294	3.41703	0.882596	0.99396	1.29382	1.27467	1.01675
ENSRNOG00000008628	47	42	37	49	58	21	19	22	19	16	1.42108	1.23381	1.09709	1.43735	1.76044	0.631312	0.580959	0.677682	0.575106	0.471922
ENSRNOG00000001312	86	66	102	94	105	36	37	43	39	34	4.22396	3.04461	4.34405	4.44235	4.57074	1.71084	1.58152	1.7325	1.63851	1.73943
ENSRNOG00000016362	68	46	51	46	77	20	16	34	31	19	3.13621	2.21143	2.32702	2.14388	3.44814	0.942407	0.743331	1.53726	1.44785	0.93766
ENSRNOG00000020182	2517	2101	1332	3196	3104	1027	1026	897	1111	1071	40.7472	34.0593	22.2548	51.8256	48.1899	18.0265	18.3596	16.382	19.0058	18.5979
ENSRNOG00000018715	54	62	20	32	57	17	16	19	20	22	2.63267	2.89881	0.942304	1.49596	2.57249	0.791125	0.792353	0.857908	0.905423	1.07468
ENSRNOG00000023465	1068	551	2687	1929	2319	385	656	893	1096	552	59.8054	31.4238	151.428	108.213	129.971	21.8726	36.9003	50.1119	61.4956	31.5119
ENSRNOG00000017414	1056	264	356	888	1296	459	232	274	295	360	32.3317	8.21709	10.9365	27.1739	39.1341	14.2586	7.10589	8.29571	8.97618	11.3277
ENSRNOG00000012630	488	357	339	440	777	216	215	167	187	222	24.4006	18.247	16.9312	21.8908	37.7528	11	10.6081	8.04358	9.23009	11.3824
ENSRNOG00000023972	920	823	743	1037	1002	351	375	501	345	325	8.20867	7.34567	6.5339	9.05486	8.53227	3.11849	3.23978	4.2348	2.94074	3.01515
ENSRNOG00000016112	80	73	136	234	164	69	61	64	42	52	2.81509	2.55135	4.74468	8.17423	5.77701	2.4147	2.15874	2.28198	1.5051	1.81058
ENSRNOG00000052802	2754	2654	1829	3929	3850	1244	1321	1123	1190	1435	128.016	125.783	84.782	181.416	174.651	57.4587	60.8971	51.0073	54.1847	68.5501
ENSRNOG00000000563	40	36	25	52	31	18	13	13	25	8	0.436774	0.385767	0.30099	0.547619	0.321096	0.200351	0.147353	0.141708	0.265698	0.0880406
ENSRNOG00000001728	126	130	67	71	113	40	28	47	38	60	2.95692	3.13863	1.55721	1.64707	2.51435	0.957849	0.663503	1.06104	0.880308	1.52019
ENSRNOG00000005575	217	168	167	308	257	110	89	101	80	90	7.33937	5.89423	5.67971	10.4014	8.46157	3.87256	3.02304	3.35416	2.71372	3.26921
ENSRNOG00000003031	58	47	88	94	116	21	32	61	31	24	0.421569	0.356841	0.735447	0.743908	0.929478	0.154866	0.238855	0.509897	0.232805	0.191993
ENSRNOG00000048881	30	70	39	74	18	27	10	24	15	21	2.09244	4.81582	2.65029	5.07533	1.28	1.85075	0.694716	1.70407	1.02121	1.40281
ENSRNOG00000042258	21	20	17	26	33	10	8	3	14	14	2.27435	2.11096	1.83695	2.73573	3.39543	1.03503	0.839187	0.352278	1.44288	1.46303
ENSRNOG00000009488	2418	1752	2755	4571	1009	588	1171	1794	1075	654	50.3022	35.8368	57.3009	96.0474	22.0611	11.9022	24.5555	38.3627	22.9017	12.7808
ENSRNOG00000056038	352	252	244	478	416	147	133	183	120	154	4.40721	3.63173	3.30767	6.50359	5.40193	2.2215	1.60251	2.14407	1.75576	1.80684
ENSRNOG00000012294	55	44	45	47	53	10	13	16	55	9	0.879272	0.69804	0.726212	0.738058	0.861395	0.156749	0.211606	0.26656	0.887184	0.137361
ENSRNOG00000024945	41	34	27	47	54	16	18	15	23	14	0.796251	0.655849	0.519508	0.902713	1.04012	0.310856	0.352184	0.291419	0.45854	0.263647
ENSRNOG00000026248	35	57	58	37	84	16	15	22	31	31	1.15682	1.85941	1.9069	1.22974	2.77372	0.529622	0.501493	0.744347	1.0137	1.01242
ENSRNOG00000011815	790	3011	368	582	466	366	815	280	232	531	22.5829	86.4818	10.5174	16.577	13.4134	10.4503	23.502	8.1059	6.71227	15.1911
ENSRNOG00000004873	167	111	147	172	167	33	49	97	73	73	4.73796	3.18802	4.15387	4.87626	4.68859	0.961941	1.38317	2.70505	2.06601	2.13547
ENSRNOG00000006418	209	140	124	254	313	84	82	99	71	107	5.66447	3.77524	3.33323	6.88869	8.55501	2.24929	2.2193	2.70085	1.95342	2.88558
ENSRNOG00000056756	1490	1426	1279	1560	1476	647	754	448	700	538	22.3561	22.0707	19.2916	23.8423	22.0473	9.80555	11.3792	6.59286	10.4736	8.50939
ENSRNOG00000008904	190	150	193	206	256	65	91	95	88	86	5.58743	4.47743	5.65612	6.02118	7.38472	1.93978	2.65908	2.7579	2.57949	2.58151
ENSRNOG00000060349	267	187	222	252	296	130	110	95	79	110	10.7822	7.8301	9.62397	8.50763	11.1168	4.86731	4.04905	3.5489	2.70284	3.95596
ENSRNOG00000001351	847	661	381	859	776	341	209	317	348	298	19.7304	15.5614	8.88634	19.8177	17.7255	8.03012	4.88087	7.29554	8.03489	7.18076
ENSRNOG00000010165	461	290	439	1313	1120	274	241	371	385	284	6.46899	4.1363	6.14003	18.3899	15.3498	3.90217	3.36525	5.08587	5.35123	4.18647
ENSRNOG00000021474	179	321	147	207	173	109	81	106	56	89	4.20307	7.53544	3.44387	4.85048	4.09331	2.57124	1.90726	2.51528	1.33115	2.07976
ENSRNOG00000011483	29	27	12	44	70	22	9	15	11	21	6.74559	6.38324	2.7732	9.84604	15.3848	4.94604	1.9881	3.52256	2.52944	4.88898
ENSRNOG00000023258	1138	1728	880	1522	1618	565	614	619	583	583	16.2875	24.7704	12.5139	21.654	22.9297	8.08972	8.71814	8.72872	8.29678	8.47715
ENSRNOG00000000991	2461	2242	1313	2899	2985	1028	1023	1019	957	1099	96.0254	89.0616	50.8685	111.976	111.851	40.8082	39.4742	38.4924	36.7865	45.6405
ENSRNOG00000000502	72	42	26	72	58	36	22	19	20	19	1.47417	0.881551	0.531146	1.45148	1.13698	0.76471	0.459509	0.383102	0.409705	0.427408
ENSRNOG00000012037	30	27	22	59	39	7	15	15	15	24	0.441471	0.379683	0.357696	0.830736	0.586139	0.102313	0.21105	0.240204	0.238045	0.322072
ENSRNOG00000012865	638	479	414	992	1048	381	274	254	303	328	16.7991	12.6926	10.7734	25.8575	27.0278	10.0288	7.11656	6.54638	7.82014	8.83651
ENSRNOG00000006789	171	217	374	456	382	139	109	125	135	182	12.8227	15.9908	26.9371	32.8473	27.5062	10.2913	8.05441	9.19249	10.1396	13.8034
ENSRNOG00000008942	20	57	17	14	46	26	25	6	3	6	0.211502	0.581971	0.17165	0.147368	0.46082	0.269325	0.259462	0.0624964	0.0355027	0.0628004
ENSRNOG00000007089	2200	2301	1661	2164	2712	1110	783	923	1050	903	63.9362	67.0475	48.1184	62.8178	78.2448	32.3438	22.6698	26.4882	30.2549	26.5588
ENSRNOG00000015420	125	78	61	157	174	46	43	59	44	65	2.05825	1.30917	1.00706	2.58141	2.8427	0.773051	0.711243	0.97316	0.732557	1.10467
ENSRNOG00000010060	147	152	148	203	137	66	71	56	91	56	3.15797	3.37342	3.14891	4.48557	2.88867	1.56756	1.70806	1.17396	1.95652	1.23629
ENSRNOG00000060665	46	20	28	34	37	6	16	17	17	15	0.460489	0.215388	0.257564	0.334153	0.39369	0.0755601	0.200054	0.227523	0.214859	0.186446
ENSRNOG00000058805	396	317	158	433	413	137	147	153	152	154	9.67601	7.75075	3.88005	10.5811	10.2486	3.30313	3.58433	3.76058	3.74833	3.65623
ENSRNOG00000001470	141	133	72	138	198	51	63	61	64	56	2.3646	2.30367	1.21782	2.32386	3.24258	0.883337	1.06064	0.999558	1.07446	0.993839
ENSRNOG00000002886	139	90	105	141	182	45	60	79	48	52	0.921039	0.595496	0.690851	0.924262	1.18909	0.300105	0.401047	0.522745	0.32031	0.354747
ENSRNOG00000019445	109	38	27	53	74	3	26	41	29	31	2.9431	1.03676	0.727912	1.42329	1.96879	0.101589	0.711205	1.09683	0.775308	0.854964
ENSRNOG00000013889	348	335	177	363	385	90	174	122	150	162	17.654	17.2149	8.97109	18.246	19.2307	4.60272	8.78387	6.13389	7.56559	8.39475
ENSRNOG00000015845	318	162	144	375	599	139	156	158	119	121	4.54103	2.38041	2.07196	5.36214	8.31912	2.05341	2.23678	2.2133	1.69417	1.84581
ENSRNOG00000009369	126	111	88	153	149	60	41	60	72	39	2.46153	2.2101	1.71854	2.96203	2.8357	1.19313	0.794734	1.14953	1.39963	0.795847
ENSRNOG00000004036	167	168	106	228	234	79	49	87	115	62	8.25021	7.40231	4.42481	10.4143	10.387	2.85451	3.29485	4.6894	4.85912	3.36648
ENSRNOG00000020560	145	98	103	190	134	55	45	63	60	68	3.37342	2.26937	2.39865	4.39794	3.16746	1.26598	1.04306	1.46599	1.39917	1.53157
ENSRNOG00000015088	23	28	22	27	18	12	8	8	11	12	2.02446	2.40049	1.84981	2.27952	1.55587	1.04605	0.6876	0.697347	0.962364	1.01637
ENSRNOG00000015674	57	34	41	74	75	25	17	26	28	26	1.33392	0.818308	0.963497	1.73169	1.73804	0.587633	0.402942	0.603566	0.652387	0.621333
ENSRNOG00000042455	45	31	38	57	27	17	16	15	25	13	0.660666	0.454332	0.552165	0.833531	0.398656	0.255555	0.237586	0.230139	0.37137	0.188757
ENSRNOG00000053450	581	438	377	609	812	227	194	226	258	324	15.3976	11.8299	10.0994	16.3895	21.978	6.05042	5.13698	6.02854	6.8963	8.41134
ENSRNOG00000027491	20	78	22	37	41	18	23	17	7	21	0.38381	1.41132	0.417276	0.670451	0.750135	0.342368	0.430152	0.316422	0.129319	0.382477
ENSRNOG00000012160	288	253	214	430	370	159	128	140	128	123	3.03107	2.67706	2.24768	4.50265	3.86354	1.69552	1.34458	1.46313	1.3416	1.31309
ENSRNOG00000004482	29	25	19	46	86	21	11	26	15	16	0.167521	0.143473	0.110604	0.261668	0.482108	0.123339	0.0645319	0.14882	0.0903388	0.0949855
ENSRNOG00000013194	41	27	25	49	88	22	31	17	15	15	0.453514	0.297208	0.275307	0.528948	0.949564	0.246741	0.343147	0.185078	0.162313	0.166534
ENSRNOG00000018233	3590	3282	2260	3559	3374	1406	1530	1228	1509	1344	99.0942	84.971	58.6162	85.43	79.2775	31.0597	45.0525	31.4791	40.8352	32.166
ENSRNOG00000008016	81	94	76	80	171	56	49	44	25	45	1.93154	2.247	1.80248	1.87601	4.01287	1.35074	1.16822	1.04217	0.608324	1.09758
ENSRNOG00000061246	307	297	191	376	313	123	163	126	93	144	14.0688	13.4966	8.80752	16.9875	14.7308	5.61826	7.6236	5.86351	4.36103	6.60661
ENSRNOG00000053452	4820	5070	3791	7552	6450	2451	2294	2199	1885	3295	173.316	183.076	136.152	270.933	231.098	87.9827	82.0154	78.3603	67.2331	119.007
ENSRNOG00000002258	703	850	577	481	672	195	246	266	242	489	14.2152	17.3039	11.6679	9.69902	13.498	3.98313	4.98861	5.34291	4.91143	10.0757
ENSRNOG00000004624	654	994	1063	1010	752	319	233	545	374	487	15.4253	23.0551	24.9031	23.7337	18.0987	7.44528	5.52162	13.0681	8.94256	11.1055
ENSRNOG00000012804	3842	3990	2412	3030	2168	1594	1214	1341	1268	1357	198.395	211.874	123.113	154.382	107.244	82.8503	61.0156	65.6518	63.4001	74.2714
ENSRNOG00000042929	83	133	55	225	218	71	67	59	50	66	3.27027	4.57033	2.17666	8.72706	8.18896	3.04942	2.59322	1.75075	1.96145	2.71342
ENSRNOG00000023013	100	107	82	186	310	85	65	61	70	63	3.93408	4.25582	3.26874	7.3787	12.1394	3.39566	2.58088	2.40782	2.80772	2.52778
ENSRNOG00000033740	1253	2022	934	1505	1448	925	652	442	444	684	74.8429	124.517	56.1205	90.0049	84.6011	56.4426	39.1115	26.0206	26.6162	43.5718
ENSRNOG00000057569	466	353	346	557	778	182	170	334	231	179	1.26598	0.936892	0.931873	1.50439	2.14173	0.487097	0.461471	0.909547	0.62099	0.466391
ENSRNOG00000016381	25	18	20	32	31	5	14	11	10	15	0.648109	0.489919	0.511537	0.819061	0.749647	0.130315	0.354828	0.282595	0.263926	0.417091
ENSRNOG00000017558	426	442	284	290	382	122	142	120	175	243	15.9194	16.9719	10.5642	10.8558	13.9345	4.60698	5.28658	4.39312	6.44322	9.60721
ENSRNOG00000008015	67	620	206	441	469	134	86	259	142	171	2.55764	23.9611	7.82463	16.6686	17.3416	5.20667	3.2642	9.66745	5.34639	6.85054
ENSRNOG00000019330	59	53	159	129	84	22	30	32	72	57	2.69688	2.45069	7.19206	5.85942	3.79563	1.02957	1.38319	1.45579	3.26101	2.66754
ENSRNOG00000024874	86	64	93	67	99	61	34	32	23	30	5.69033	4.12972	6.01961	4.37927	6.36923	3.96679	2.2327	2.10349	1.48859	1.96479
ENSRNOG00000006963	64	62	59	64	78	28	22	24	31	39	2.10195	2.02994	1.84176	1.91461	2.33307	0.844517	0.65104	0.789317	0.894531	1.32843
ENSRNOG00000016167	295	1412	1004	682	539	522	349	351	263	250	5.5943	27.5893	19.1732	12.9447	9.9954	10.1611	6.61977	6.54367	4.94505	4.97828
ENSRNOG00000017496	542	384	262	616	754	201	140	261	247	281	13.5154	9.7378	6.56172	15.3556	18.5984	5.0466	3.48921	6.4402	6.12558	7.17709
ENSRNOG00000001169	160	115	134	151	222	66	66	79	72	62	3.05284	2.24288	2.56561	2.90369	4.19811	1.29181	1.27102	1.48918	1.38268	1.22618
ENSRNOG00000045649	214	581	1886	794	766	168	265	735	472	230	8.7605	23.5538	77.0347	32.4129	31.8863	6.8308	10.8509	30.4456	19.4988	9.22068
ENSRNOG00000008224	209	288	173	248	239	128	99	93	98	94	10.1964	14.2588	8.28631	11.7323	11.0072	6.29815	4.77366	4.39984	4.68496	4.93424
ENSRNOG00000010653	935	1419	751	1225	930	308	364	554	518	586	7.76296	12.2067	6.41756	10.1694	7.63856	2.61531	2.9932	4.593	4.2203	4.94912
ENSRNOG00000038686	80	87	74	148	142	36	38	52	59	50	3.61441	3.97192	3.27521	6.62935	6.84976	1.58889	1.68564	2.47215	2.8113	2.0564
ENSRNOG00000002013	45	53	10	27	44	26	27	6	7	13	0.483451	0.55722	0.107671	0.29247	0.476889	0.27901	0.294412	0.066519	0.0849352	0.136033
ENSRNOG00000007726	221	216	182	129	177	109	71	108	76	45	4.41061	4.35579	3.61082	2.54269	3.49143	2.18062	1.42383	2.13615	1.50819	0.911651
ENSRNOG00000017804	92	69	51	111	85	37	41	36	44	23	3.64815	2.72265	1.96703	4.32017	3.25498	1.47924	1.58449	1.39847	1.69954	0.95135
ENSRNOG00000010688	62	29	39	30	34	27	11	13	15	20	2.57214	1.24231	1.63104	1.27197	1.37032	1.1558	0.454233	0.517921	0.650253	0.892124
ENSRNOG00000008336	122	78	134	186	130	79	31	64	55	60	2.8643	1.79415	3.12673	4.33762	3.09018	1.83028	0.747065	1.52992	1.29671	1.3585
ENSRNOG00000010183	133	98	100	117	146	50	51	58	48	57	2.54643	1.80207	1.8784	2.09957	2.77251	0.964896	1.00303	1.08166	0.958306	0.944738
ENSRNOG00000011321	121	96	78	178	190	57	61	65	45	67	2.38176	1.9081	1.53004	3.51036	3.68388	1.15243	1.20775	1.25723	0.883597	1.37738
ENSRNOG00000001187	239	65	94	289	348	118	53	61	67	163	4.87607	1.3378	1.90843	5.85416	6.99497	2.41414	1.07819	1.23706	1.36173	3.37289
ENSRNOG00000013774	90	77	73	137	158	59	58	47	38	36	2.37807	2.06896	1.89681	3.60092	3.98784	1.59008	1.53909	1.22441	1.00219	1.03642
ENSRNOG00000022710	85	241	146	102	155	44	86	49	30	116	3.31192	9.39248	5.67288	4.00876	6.18763	1.69297	3.35975	1.95473	1.18209	4.49223
ENSRNOG00000021817	353	398	227	380	523	139	146	151	179	224	7.21629	8.17301	4.63693	7.7484	10.6983	2.85719	2.9806	3.08286	3.63721	4.57409
ENSRNOG00000015941	54	28	22	46	48	20	19	22	13	14	1.64829	0.684322	0.521007	1.36758	1.12516	0.478819	0.4732	0.53119	0.310375	0.366467
ENSRNOG00000016560	63	54	33	107	127	18	30	53	31	39	5.28114	4.65955	2.75044	8.8409	10.035	1.61202	2.50108	4.2738	2.53476	3.54013
ENSRNOG00000021259	165	193	238	322	92	39	136	69	38	170	5.1011	5.97086	7.3376	9.7912	2.79031	1.19321	4.15014	2.10038	1.16439	5.13337
ENSRNOG00000012749	2599	2872	1613	2214	1580	1255	787	932	893	999	157.101	175.235	96.311	132.448	92.929	75.5278	46.5207	54.2219	52.5458	61.9198
ENSRNOG00000011946	197	79	96	92	102	30	57	54	43	69	11.265	4.50141	5.48846	5.22945	5.9301	1.68991	3.29676	3.12188	2.50635	3.89399
ENSRNOG00000031163	1413	1835	911	1965	1529	664	574	822	488	879	33.4356	43.8676	21.508	46.7277	36.1103	15.7855	13.7622	19.3931	11.6521	21.1409
ENSRNOG00000051690	76	78	68	80	76	26	41	31	34	37	1.7562	1.80592	1.59411	1.84812	1.82105	0.604384	0.957767	0.754644	0.814462	0.828549
ENSRNOG00000038047	27972	27324	8768	15881	13730	14236	3660	6707	7213	10214	13480.3	13442.6	4056.26	7407.31	6224.08	6608.14	1645.88	3068.53	3288.23	5185.54
ENSRNOG00000016367	594	512	550	893	873	331	345	265	305	287	17.0429	14.9373	15.7889	25.3403	24.2007	9.58802	9.67486	7.37195	8.62054	8.38387
ENSRNOG00000023473	38	32	42	44	30	8	25	20	7	23	1.64681	1.38307	1.82496	1.92746	1.3266	0.378962	1.10039	0.861933	0.303821	0.982508
ENSRNOG00000001250	88	101	85	88	105	46	40	40	41	42	2.28897	2.72111	2.16692	2.29818	2.5905	1.23292	1.01744	1.00197	1.06111	1.20896
ENSRNOG00000010524	58	48	97	86	117	27	23	29	31	72	3.06824	2.61512	5.12754	4.52027	6.18889	1.45463	1.22889	1.54768	1.61858	3.90057
ENSRNOG00000027008	2475	1127	717	4038	1887	1063	867	1080	864	722	79.9649	29.7353	13.4895	120.056	47.0079	18.2206	13.718	18.1979	15.2218	13.8273
ENSRNOG00000002950	39	35	22	43	60	23	17	20	19	10	1.48998	1.43051	0.868695	1.63635	2.22029	0.932708	0.660161	0.764695	0.735041	0.421451
ENSRNOG00000050657	47	46	36	80	72	21	21	36	23	25	3.06216	2.94831	2.33649	5.08339	4.65883	1.36619	1.38427	2.31948	1.47557	1.61304
ENSRNOG00000059968	610	607	420	820	724	339	256	274	286	276	8.23117	8.02108	5.6471	11.0275	10.0296	4.48524	3.46733	3.76487	3.89183	3.56781
ENSRNOG00000000562	208	207	143	260	158	128	64	92	75	80	4.71301	4.74131	3.25547	5.88906	3.55992	2.93099	1.46735	2.06803	1.71227	1.85456
ENSRNOG00000019568	6019	6951	10811	8558	7262	3662	2766	3784	3468	4148	166.34	204.412	296.961	240.383	186.834	106.424	75.505	96.7474	94.9849	136.913
ENSRNOG00000036701	3345	3823	2823	5627	5075	1872	1784	1720	1473	2485	206.701	238.684	171.838	341.791	305.084	114.008	107.155	102.492	88.3359	155.989
ENSRNOG00000052990	148	115	73	161	173	51	60	63	47	81	5.1923	4.09048	2.63519	5.87129	6.14318	1.81321	2.20899	2.01906	1.74947	2.94948
ENSRNOG00000002135	21	30	43	34	50	15	10	12	18	25	0.606828	0.959969	1.10915	0.636043	1.29574	0.363825	0.192188	0.396295	0.353292	0.440242
ENSRNOG00000019890	227	207	131	215	187	107	67	80	95	88	17.6032	16.2292	10.1444	16.3885	14.1345	8.27108	5.13948	6.06527	7.15972	6.87813
ENSRNOG00000012349	421	365	287	401	456	186	133	208	171	174	11.1805	10.196	7.64882	10.8098	11.6075	5.15104	3.55242	5.31245	4.543	5.21669
ENSRNOG00000056069	89	89	67	79	79	41	38	24	33	46	1.25275	1.23228	0.937044	1.10667	1.15669	0.571617	0.538877	0.349304	0.481421	0.617104
ENSRNOG00000029500	1689	1168	897	2367	2264	705	801	640	894	754	57.1774	41.027	30.3411	79.9869	73.8377	25.6946	26.7921	20.9121	29.8671	27.1191
ENSRNOG00000012367	45	24	49	49	26	33	14	14	15	11	0.678943	0.36552	0.728855	0.727234	0.386423	0.510656	0.213019	0.211973	0.236111	0.171562
ENSRNOG00000006997	3967	3666	2396	4006	3891	1578	1403	1729	1581	1830	69.0885	64.4482	41.9382	69.7498	66.6412	27.6244	24.5476	29.5806	27.3883	33.292
ENSRNOG00000019246	1742	1280	916	2553	1934	822	773	679	790	756	93.9446	68.4474	48.9673	135.698	104.146	43.6098	41.3386	36.5051	42.2254	39.9835
ENSRNOG00000031475	61	55	32	59	41	16	16	36	21	23	0.540867	0.484427	0.278888	0.509453	0.343851	0.144068	0.140535	0.300648	0.179428	0.210364
ENSRNOG00000019698	210	105	74	168	192	74	75	77	63	50	7.46051	3.89704	2.62086	5.95058	6.40522	2.68607	2.59739	2.5621	2.20416	1.98094
ENSRNOG00000014443	31	23	28	19	43	23	9	7	17	9	0.50315	0.380953	0.446464	0.317292	0.694632	0.383411	0.1476	0.120589	0.284318	0.148231
ENSRNOG00000019810	80	64	80	132	134	39	29	63	58	33	1.94835	1.58013	1.92411	3.18648	3.12504	0.951846	0.71225	1.47588	1.38907	0.862589
ENSRNOG00000032778	29	21	47	42	29	6	24	13	18	15	0.448782	0.321785	0.723283	0.645096	0.462716	0.0930803	0.378484	0.205386	0.289086	0.215869
ENSRNOG00000048831	304	380	162	259	344	119	102	169	143	125	4.2363	5.32834	2.26785	3.62481	4.83051	1.665	1.44207	2.36732	2.02788	1.73252
ENSRNOG00000015906	372	723	707	976	868	406	364	238	261	390	17.7399	34.47	33.7354	46.7559	41.7381	19.3636	17.393	11.4066	12.4857	18.4851
ENSRNOG00000062101	28	34	27	15	20	8	5	18	14	11	0.470091	0.579316	0.444991	0.254251	0.339966	0.145187	0.0836623	0.290514	0.230794	0.186728
ENSRNOG00000005713	66	50	53	75	58	22	27	34	28	26	1.61786	1.17116	1.22353	1.76737	1.37916	0.519847	0.591737	0.818003	0.720434	0.612161
ENSRNOG00000022802	655	1003	313	487	587	246	274	299	281	290	11.631	18.3654	5.62399	8.74602	10.3644	4.48177	4.87475	5.26822	4.99376	5.35345
ENSRNOG00000057092	1238	696	636	1193	1592	585	354	488	416	608	17.1191	9.41877	8.75169	16.4095	22.6147	7.94601	4.93193	6.8789	5.83225	7.9518
ENSRNOG00000029597	52	54	55	53	38	16	20	28	27	24	6.01621	6.37178	6.30401	5.92516	4.2436	1.88427	2.29085	3.1773	3.08201	2.90376
ENSRNOG00000010589	3369	6429	1695	2223	2680	1368	1440	1337	1382	1993	71.0283	134.432	35.9831	47.2635	57.7189	29.4485	31.2284	28.809	30.0555	41.2285
ENSRNOG00000010642	356	332	214	203	233	158	112	108	101	134	17.7087	16.593	10.5558	10.124	11.4121	7.83358	5.55203	5.32615	5.00929	6.72391
ENSRNOG00000012807	4199	3929	2663	3508	2523	1897	1355	1432	1589	1442	222.35	211.511	140.719	183.484	128.875	101.262	70.3397	72.8874	82.3963	79.8151
ENSRNOG00000017765	4482	6734	4311	3897	4742	3278	1978	2455	1543	1829	87.1545	131.15	84.0669	75.6227	92.6814	64.0042	38.6012	47.9893	30.1761	35.4545
ENSRNOG00000033110	32	18	17	18	27	8	13	18	7	5	0.163701	0.0989537	0.0933713	0.094791	0.129311	0.04108	0.0619964	0.0925886	0.0371687	0.0264253
ENSRNOG00000008658	101	80	68	166	199	37	68	54	62	61	1.51087	1.14536	1.0055	2.40816	3.18871	0.529439	1.04466	0.820795	0.934016	1.0768
ENSRNOG00000005906	366	226	175	480	226	101	41	230	151	154	14.3337	8.02413	6.65877	19.4224	9.18831	4.81883	1.2351	11.8271	5.61681	6.78736
ENSRNOG00000009563	60	64	67	74	29	51	26	22	17	19	1.30143	1.38507	1.44067	1.56507	0.607655	1.12444	0.575941	0.47125	0.377824	0.429436
ENSRNOG00000012557	55	13	36	56	32	28	20	17	16	7	4.74565	1.19657	3.10393	4.81447	2.74124	2.4577	1.73471	1.46404	1.42661	0.603171
ENSRNOG00000009513	228	209	144	281	194	101	101	107	67	110	11.3453	10.3984	7.13522	13.8387	9.6001	5.00984	4.98786	5.27668	3.3083	5.38269
ENSRNOG00000017575	128	236	79	80	76	46	63	36	62	69	1.78409	3.32289	1.10103	1.10589	1.05284	0.652506	0.88445	0.495984	0.862595	0.975786
ENSRNOG00000028640	100	66	77	117	96	41	44	37	41	47	10.7265	7.4082	8.27684	12.5097	9.84048	4.46565	4.64074	3.88935	4.41128	5.12437
ENSRNOG00000004094	73	92	45	70	83	47	38	33	24	25	2.30554	3.03466	1.42804	2.2224	2.5116	1.54547	1.17445	0.995924	0.77059	0.869771
ENSRNOG00000016576	56	34	51	68	67	28	14	30	34	21	0.632092	0.363318	0.574336	0.752648	0.757745	0.33175	0.153567	0.335303	0.369341	0.242463
ENSRNOG00000007970	72	64	46	111	141	40	43	43	30	44	0.829497	0.734421	0.530424	1.28156	1.60346	0.460816	0.491584	0.492576	0.345105	0.515869
ENSRNOG00000023546	192	329	318	265	733	209	199	62	122	258	15.8021	27.6273	25.4867	21.5834	56.9279	17.2637	15.9124	4.85844	9.85664	22.5036
ENSRNOG00000020699	93	62	53	132	152	44	35	59	48	41	5.12868	3.51145	2.92629	7.2546	8.15582	2.43992	1.95197	3.20797	2.66404	2.39844
ENSRNOG00000007607	213	2289	481	1941	1165	502	596	864	472	379	4.70844	52.3048	10.8491	43.2507	25.2427	11.6269	13.2287	18.5731	10.3757	8.86808
ENSRNOG00000004110	73	35	38	49	45	17	16	27	23	28	1.92539	0.924439	1.00263	1.27831	1.20448	0.453661	0.42944	0.714629	0.607552	0.708745
ENSRNOG00000013269	630	176	106	703	356	222	147	186	188	172	11.1027	3.07374	1.86594	12.3409	6.3838	3.86585	2.5897	3.31841	3.33162	2.95473
ENSRNOG00000051450	343	225	172	388	342	163	107	130	148	135	38.6528	25.1502	19.2621	43.6572	39.1744	18.2196	12.2288	14.8417	16.9746	14.883
ENSRNOG00000009316	41	36	39	112	41	18	16	22	26	43	2.08165	1.80633	1.94168	5.49588	2.04833	0.918585	0.798722	1.08296	1.29473	2.11132
ENSRNOG00000026415	1049	899	524	1220	662	356	371	505	337	457	11.1495	9.4182	5.51975	12.8391	7.02631	3.7415	3.91258	5.33087	3.55362	4.75343
ENSRNOG00000017259	125	87	70	120	110	51	51	48	47	41	4.40247	3.02851	2.44213	4.16992	3.86692	1.79916	1.79905	1.6978	1.66619	1.44676
ENSRNOG00000005190	226	163	208	164	209	75	118	79	88	92	7.07193	5.16392	6.46993	5.13594	6.48382	2.35907	3.65808	2.45704	2.78144	2.96163
ENSRNOG00000049590	79	116	66	42	49	30	21	30	43	40	4.67105	6.81492	3.84309	2.43652	2.84001	1.75133	1.23981	1.76125	2.50058	2.3288
ENSRNOG00000029178	195	156	105	192	251	90	87	111	69	62	2.0715	1.66656	1.11289	2.32609	2.66755	1.01721	1.16552	1.18113	0.733885	0.779023
ENSRNOG00000022392	2622	4490	1875	3329	1937	1392	1074	1210	1269	1720	97.6778	169.09	70.4831	124.067	72.6257	52.0998	39.9188	44.8432	47.1738	63.4133
ENSRNOG00000007764	625	995	492	868	622	270	274	378	333	429	7.79972	12.2993	6.11303	10.783	7.77443	3.36486	3.42141	4.72319	4.14265	5.37224
ENSRNOG00000046479	36	25	32	71	85	26	23	25	20	22	0.609831	0.426074	0.542603	1.18675	1.39968	0.452996	0.397294	0.425914	0.339911	0.389696
ENSRNOG00000016724	45	46	37	43	20	27	6	13	26	17	0.712594	0.764494	0.62911	0.682338	0.299005	0.409243	0.106212	0.243048	0.413304	0.268829
ENSRNOG00000014171	91	92	119	174	222	61	103	46	57	59	3.70309	3.78967	4.86581	7.03928	8.9337	2.51726	4.28134	1.87627	2.31758	2.40184
ENSRNOG00000010296	92	165	101	147	163	69	54	66	65	58	3.74439	6.77685	4.07975	6.01518	6.6276	2.79276	2.17766	2.65426	2.64075	2.37945
ENSRNOG00000011677	109	85	78	139	158	61	33	49	62	61	1.46628	1.14259	1.04938	1.88344	2.18973	0.817668	0.457909	0.683657	0.850652	0.794181
ENSRNOG00000004673	51	27	23	48	59	17	17	20	22	21	1.88059	1.00633	0.867053	1.75897	2.22228	0.636936	0.638726	0.768594	0.815526	0.753095
ENSRNOG00000006548	45	25	17	39	52	17	17	20	21	8	0.432393	0.241696	0.168549	0.374063	0.483243	0.170248	0.164558	0.185647	0.199147	0.0801015
ENSRNOG00000010661	40	51	27	49	32	21	12	20	18	22	2.69363	3.46208	1.81765	3.355	2.20892	1.41819	0.826912	1.41706	1.26276	1.44442
ENSRNOG00000007284	287	238	164	639	859	181	192	224	215	214	6.90465	5.96058	4.21032	15.4075	20.5163	5.04971	4.95813	5.42025	5.16606	5.35362
ENSRNOG00000017002	26	55	25	17	27	12	12	19	15	12	1.15919	2.5628	1.09677	0.767864	1.13132	0.567086	0.526658	0.791207	0.651102	0.608563
ENSRNOG00000005615	1852	2366	2902	3348	2420	1348	825	1097	926	1864	92.4741	118.052	141.344	162.017	114.923	66.4643	40.0243	52.4175	44.9393	95.9268
ENSRNOG00000007583	133	119	80	137	147	50	62	52	63	62	1.86828	1.68371	1.12472	1.91711	2.04885	0.706035	0.874318	0.721439	0.889055	0.884888
ENSRNOG00000004217	317	433	213	320	385	143	142	182	155	161	5.33128	7.34935	3.63732	5.31329	6.26016	2.44303	2.39278	3.00401	2.56875	2.88048
ENSRNOG00000010881	1386	1977	1516	1194	1017	778	559	694	508	797	14.2308	20.8038	15.6219	12.3126	10.7034	8.04039	5.84827	7.27654	5.25559	8.06103
ENSRNOG00000003463	5548	4555	9604	5269	4476	1975	2540	3066	3184	3088	72.1645	60.8163	125.73	69.1119	57.2231	26.2169	32.9481	39.2504	41.3338	42.5147
ENSRNOG00000031431	28	25	17	46	42	18	18	14	14	10	1.1162	1.00764	0.691654	1.78638	1.63841	0.741346	0.718683	0.562302	0.550633	0.402834
ENSRNOG00000015434	1362	2940	762	721	801	742	545	647	477	690	20.6504	46.5615	11.6592	11.0595	11.7881	11.645	8.22424	9.48357	7.18503	11.3735
ENSRNOG00000020822	85	113	62	83	104	39	34	56	46	35	0.96634	1.28709	0.69905	0.937077	1.16978	0.442275	0.394302	0.637315	0.519539	0.402882
ENSRNOG00000022760	18	28	17	35	17	13	16	6	11	8	0.455919	0.717064	0.42657	0.885891	0.449263	0.347908	0.414692	0.175987	0.289917	0.202306
ENSRNOG00000014783	81	78	74	80	77	36	33	38	40	37	2.1138	2.02249	1.90784	2.06869	1.96185	0.937685	0.860391	0.959497	1.02795	0.97159
ENSRNOG00000009113	541	397	361	684	501	225	221	285	253	191	21.7737	16.5292	14.66	27.5503	19.497	9.35805	8.88202	11.199	10.1509	8.21569
ENSRNOG00000046996	249	215	206	326	373	135	122	107	135	150	6.2234	5.45281	5.19829	8.11364	9.36279	3.41946	3.05776	2.6826	3.39302	3.76182
ENSRNOG00000009449	193	138	130	217	204	86	66	112	69	86	3.40372	2.46452	2.29843	3.82956	3.54916	1.54753	1.17628	1.95665	1.21841	1.57381
ENSRNOG00000010691	139	140	105	185	135	76	54	94	54	57	5.38658	5.54938	4.09991	7.17501	5.20155	3.01966	2.10622	3.63103	2.0968	2.29572
ENSRNOG00000011497	124	103	329	167	184	64	102	118	95	52	3.25247	2.71248	8.48939	4.33254	4.70785	1.66041	2.62271	2.98476	2.44494	1.39399
ENSRNOG00000002730	56	39	34	117	73	40	17	36	20	39	8.83799	5.95298	4.96297	15.1302	11.0765	5.28681	2.34871	4.80108	2.94299	5.23115
ENSRNOG00000023991	402	438	221	534	440	235	185	142	174	236	16.7086	18.4184	9.12455	21.9914	17.7211	9.88275	7.60593	5.75789	7.15846	10.1462
ENSRNOG00000002180	167	145	118	191	216	69	78	80	83	90	1.70356	1.48466	1.19921	1.94587	2.20989	0.705886	0.796747	0.819905	0.853664	0.925528
ENSRNOG00000002192	945	1744	589	648	898	484	404	397	266	767	27.8894	52.9034	17.6487	19.2927	27.1004	14.4098	12.3981	12.5346	8.07283	22.3953
ENSRNOG00000016866	20	20	51	56	58	18	18	27	12	23	1.433	1.52151	3.66252	4.03197	4.07941	1.37437	1.33075	1.9785	0.891425	1.71986
ENSRNOG00000024428	24	20	20	35	35	11	12	13	16	12	0.477457	0.399973	0.392374	0.678414	0.691061	0.218472	0.239787	0.256949	0.326379	0.233345
ENSRNOG00000012404	4492	4729	2029	1939	2623	581	1205	2087	2312	1402	228.113	243.235	103.773	97.5227	131.513	29.9157	61.3121	105.579	116.753	72.3474
ENSRNOG00000012616	485	562	477	555	543	250	226	284	250	249	28.0287	32.2668	27.2892	31.7629	31.5644	14.1802	12.9195	16.2884	14.3009	13.9971
ENSRNOG00000008133	25	31	34	48	50	18	16	16	22	18	0.89595	1.11708	1.21375	1.68858	1.72601	0.66631	0.568947	0.569018	0.766948	0.650808
ENSRNOG00000012405	74	99	80	66	106	40	22	36	56	50	2.23154	2.53051	2.39245	1.72019	2.82485	1.09427	0.703124	1.11544	1.55558	1.71705
ENSRNOG00000018716	43	59	27	24	33	23	14	24	13	15	0.584941	0.791975	0.362446	0.321492	0.460412	0.316864	0.192931	0.33721	0.17923	0.196962
ENSRNOG00000022305	40	53	46	57	77	15	26	36	27	27	0.591676	0.772362	0.671499	0.829529	1.1163	0.217196	0.383627	0.51742	0.393814	0.390494
ENSRNOG00000016346	339	389	303	522	516	162	170	213	242	209	7.2742	8.36956	6.47293	11.1777	11.029	3.52633	3.63618	4.51146	5.20258	4.57498
ENSRNOG00000010897	770	860	503	820	891	344	371	340	330	468	20.2705	22.6349	13.09	21.4514	23.24	8.97548	9.65234	8.93621	8.61009	12.3248
ENSRNOG00000016488	1372	1515	828	1050	1521	820	577	448	638	549	44.3264	49.4434	26.6436	34.0522	48.321	26.765	18.5308	14.2799	20.5458	18.361
ENSRNOG00000011680	84	69	59	92	101	35	32	45	39	44	0.882391	0.728654	0.618797	0.961748	1.05908	0.370435	0.343977	0.476143	0.414107	0.47199
ENSRNOG00000003515	31897	39261	45924	25357	38859	12367	22548	16656	16203	19684	1158.35	1422.53	1649.66	913.279	1401.52	439.758	801.112	590.508	573.307	699.35
ENSRNOG00000009385	60	60	48	74	109	41	34	38	26	30	0.579303	0.582387	0.468868	0.727648	1.08021	0.397612	0.339531	0.373835	0.260271	0.284898
ENSRNOG00000054561	91	71	53	135	106	54	45	34	40	47	7.24992	6.09926	4.32216	10.8293	8.46669	4.27605	3.66972	2.73264	3.23663	4.16095
ENSRNOG00000058288	33	9	29	56	29	18	20	15	13	9	2.88454	0.849971	2.544	4.83837	2.53639	1.62319	1.75413	1.35509	1.13213	0.789175
ENSRNOG00000005492	316	239	191	346	348	114	142	164	143	132	11.2644	8.67764	6.81733	12.4068	12.1842	4.15868	5.09108	5.76451	5.09116	4.91293
ENSRNOG00000007136	434	386	326	578	512	216	267	151	203	244	15.3756	13.7273	11.4265	20.235	17.7903	7.57874	9.28036	5.23046	7.07042	8.60535
ENSRNOG00000058739	91	89	90	85	97	47	38	56	42	35	2.02151	2.03094	2.04016	1.89752	2.168	1.0804	0.851313	1.26727	0.954918	0.795056
ENSRNOG00000016750	36	61	15	66	50	11	30	23	27	19	1.1919	2.08523	0.498673	2.16677	1.56708	0.379012	0.998764	0.748261	0.900134	0.688907
ENSRNOG00000007613	87	50	60	76	58	25	24	39	39	33	3.56929	2.1237	2.45012	3.0714	2.24286	1.046	0.980759	1.52815	1.58141	1.46418
ENSRNOG00000002122	382	438	302	420	371	173	268	179	159	147	3.5762	4.10657	2.83775	3.97977	3.56716	1.62013	2.52853	1.69605	1.52111	1.35448
ENSRNOG00000013805	118	127	62	122	131	49	51	58	55	59	4.17453	4.53718	2.18064	4.2569	4.49244	1.75891	1.81426	2.02097	1.92573	2.22372
ENSRNOG00000021170	297	145	153	361	331	141	133	139	102	112	11.7458	5.79552	5.94183	13.9738	12.7313	5.49922	5.21097	5.29101	3.99944	4.58915
ENSRNOG00000007519	132	128	127	211	234	88	64	87	81	86	3.1325	3.04705	3.01547	5.01039	5.55534	2.07837	1.52522	2.0592	1.92219	2.04104
ENSRNOG00000006632	209	246	220	294	246	108	101	118	129	138	2.35391	2.72833	2.49632	3.33201	2.91747	1.19265	1.16269	1.37736	1.50919	1.44626
ENSRNOG00000010058	72	92	51	61	93	27	34	52	42	25	2.61463	3.4039	1.85358	2.21716	3.37536	1.01903	1.27192	1.88082	1.55534	0.933227
ENSRNOG00000020148	54	32	36	86	92	28	33	29	23	34	1.66506	1.03314	1.11478	2.65022	2.73385	0.903801	1.03235	0.863438	0.724566	1.13025
ENSRNOG00000020881	240	175	156	246	274	103	107	113	105	108	4.73589	3.53205	3.08872	4.85602	5.2692	2.08476	2.12904	2.19917	2.06776	2.26862
ENSRNOG00000033608	130	148	95	178	283	79	96	70	66	99	1.63835	1.87186	1.19692	2.24644	3.57073	0.994578	1.20819	0.880452	0.83577	1.23318
ENSRNOG00000009412	121	167	76	148	221	79	77	81	58	65	2.23652	3.10983	1.41579	2.74941	4.08543	1.47243	1.4278	1.50676	1.08635	1.22733
ENSRNOG00000015932	54	35	62	67	59	39	24	29	23	21	3.94933	2.53908	4.4612	4.90594	4.3793	2.81081	1.78845	2.12791	1.68607	1.52215
ENSRNOG00000047741	51	32	34	67	68	20	21	28	34	21	0.640353	0.405813	0.426431	0.835371	0.848128	0.254519	0.268893	0.350702	0.429499	0.267765
ENSRNOG00000011971	20619	21717	11591	27027	18067	12521	8104	9618	7854	10867	431.144	448.871	240.499	557.371	375.508	258.398	167.51	198.968	162.786	222.587
ENSRNOG00000011913	46285	65516	33055	73819	73884	28753	24707	31757	25284	34303	856.928	1178.95	605.986	1349.14	1395.02	519.46	457.112	597.042	470.454	597.07
ENSRNOG00000022110	60	93	58	61	52	16	24	36	47	37	1.11615	1.72306	1.097	1.13402	1.00953	0.300251	0.463887	0.70385	0.892971	0.65934
ENSRNOG00000012799	671	713	494	401	542	269	242	327	254	304	10.4981	11.0088	7.8118	6.33877	8.89446	4.13653	3.84407	5.30034	4.09096	4.46104
ENSRNOG00000013076	435	572	275	312	360	196	136	192	194	250	11.1157	15.773	7.67946	8.47784	9.0154	6.12871	4.10452	5.34602	6.05438	7.71929
ENSRNOG00000006526	52	23	11	49	31	21	11	12	20	18	0.70656	0.304408	0.148345	0.672255	0.438033	0.28221	0.153138	0.171452	0.279471	0.229862
ENSRNOG00000012331	101	59	76	108	117	46	50	56	37	39	3.31079	2.00212	2.38309	3.50574	3.94978	1.52893	1.71699	2.08858	1.27456	1.24364
ENSRNOG00000050482	37	32	17	32	44	17	14	11	23	15	1.23998	1.05908	0.560784	1.07844	1.51822	0.574256	0.533169	0.399679	0.773054	0.476159
ENSRNOG00000031700	481	937	180	144	252	196	157	252	199	184	6.29331	12.2386	2.32647	1.88036	3.24936	2.5534	2.03099	3.23095	2.56709	2.47127
ENSRNOG00000021031	3765	3979	2872	4122	3859	2003	1755	1756	1843	1871	101.249	109.769	77.4315	112.698	105.176	55.8091	47.6558	47.0443	49.8646	50.7068
ENSRNOG00000015473	45	48	18	38	41	26	4	29	20	15	1.23328	1.30917	0.49775	1.02383	1.11228	0.764966	0.109997	0.847218	0.540994	0.411511
ENSRNOG00000016420	46	32	33	67	50	28	19	23	19	24	3.05577	2.08609	2.12231	4.32464	3.36413	1.83861	1.26351	1.54641	1.26653	1.49692
ENSRNOG00000007164	185	135	124	205	156	73	65	88	79	95	6.70239	4.97934	4.49224	7.47943	5.63021	2.63386	2.35576	3.15401	2.83982	3.49889
ENSRNOG00000008215	313	258	443	419	635	232	169	213	253	160	7.64362	6.5931	10.7567	10.2562	14.6103	5.90613	4.09526	4.92657	6.11091	4.41235
ENSRNOG00000016254	116	96	68	146	109	47	49	59	58	53	1.91293	1.53596	1.09493	2.43124	1.78328	0.774039	0.79368	1.04615	0.9471	0.863887
ENSRNOG00000034254	13170	9240	8778	18595	14924	5897	6339	6501	6651	6838	698.59	498.988	462.921	982.076	775.305	312.49	330.184	334.245	343.862	373.888
ENSRNOG00000020660	3384	2933	2075	4148	4332	1626	1629	1695	1829	1622	210.336	183.921	129.167	256.453	266.516	102.665	100.813	103.585	112.431	102.007
ENSRNOG00000011973	59	34	17	80	65	20	32	18	15	42	4.40393	2.55308	1.3153	5.98355	5.01417	1.47334	2.46785	1.42362	1.21102	3.03319
ENSRNOG00000024264	24	19	17	29	36	10	11	18	7	16	0.718699	0.565737	0.49991	0.823305	0.996278	0.281887	0.325529	0.498495	0.223416	0.466793
ENSRNOG00000033747	310	228	138	340	331	169	129	111	116	147	9.88432	7.15191	4.35285	10.7715	10.5936	5.29465	4.06767	3.49369	3.63133	4.5859
ENSRNOG00000003959	24	33	51	41	28	13	16	20	11	28	3.32321	4.33054	6.77925	5.46669	3.88004	1.78931	2.16904	2.73338	1.54818	3.48711
ENSRNOG00000027808	124	129	101	70	78	50	57	43	64	36	7.77955	8.15216	6.31873	4.31771	4.91677	3.13865	3.57273	2.71183	4.00818	2.1474
ENSRNOG00000021438	236	295	131	271	251	144	121	84	102	141	10.6375	13.4675	5.93045	12.2024	11.3221	6.49959	5.39172	3.76013	4.53553	6.34311
ENSRNOG00000007443	65	50	38	126	146	59	56	59	13	25	0.70179	0.546184	0.408323	1.35319	1.56115	0.637702	0.606794	0.626988	0.142997	0.274463
ENSRNOG00000054437	42	92	56	85	79	36	34	31	30	46	1.61412	3.48653	2.12282	3.18043	2.98682	1.35211	1.30153	1.16545	1.12905	1.73706
ENSRNOG00000019387	1512	1487	1076	1764	1656	756	834	710	764	690	78.8514	77.8822	55.158	89.9237	83.8377	39.1939	42.5772	35.9281	38.6669	36.7183
ENSRNOG00000025764	166	146	157	73	129	86	24	63	84	79	82.1095	75.6259	74.194	33.9704	57.1282	41.3974	10.9496	28.6455	38.1482	43.0089
ENSRNOG00000014170	54	39	27	40	56	27	20	20	19	22	1.14582	0.847399	0.593244	0.965106	1.17293	0.641544	0.475053	0.438664	0.444969	0.538367
ENSRNOG00000002012	37	46	22	57	50	12	32	24	19	19	1.07995	1.34814	0.643263	1.67956	1.47431	0.367535	0.960149	0.71971	0.574269	0.565729
ENSRNOG00000002722	198	219	123	270	299	112	101	114	129	101	4.00541	4.48701	2.47823	5.46444	5.9726	2.28046	2.04562	2.26788	2.60385	2.12423
ENSRNOG00000007307	129	166	68	86	85	74	43	56	59	36	2.72995	3.62478	1.4515	1.81795	1.73756	1.6063	0.902079	1.15669	1.23729	0.830313
ENSRNOG00000017326	99	59	56	104	100	45	44	33	38	50	2.57826	1.70603	1.36354	3.21749	2.72528	1.02738	1.15446	0.925315	0.96658	1.45822
ENSRNOG00000003357	5586	3847	3322	5182	4828	1908	2011	2578	2334	2620	66.5508	45.2553	38.8403	60.0982	55.3731	22.3961	23.2194	29.376	26.7969	31.123
ENSRNOG00000045924	285	114	125	289	234	112	117	68	102	129	15.3337	6.14434	6.67237	15.0923	12.1677	6.00019	6.1348	3.54863	5.33996	6.99796
ENSRNOG00000011984	44	41	37	77	89	39	9	24	49	24	1.82814	1.75278	1.52046	3.16331	3.5971	1.6036	0.375992	0.973546	2.02855	1.0262
ENSRNOG00000012514	654	754	555	768	503	385	247	332	266	402	22.7759	25.9147	19.358	26.7785	18.2458	13.0887	8.73962	11.9067	9.58886	13.1949
ENSRNOG00000025142	30	67	42	20	46	17	20	31	14	21	0.505755	1.15974	0.709366	0.34779	0.760758	0.302119	0.343698	0.509102	0.238729	0.378405
ENSRNOG00000053577	26	38	24	47	58	21	17	28	17	14	0.495137	0.721785	0.455263	0.872853	1.0525	0.401519	0.322675	0.516906	0.327278	0.274991
ENSRNOG00000007319	543	845	892	1098	1265	412	429	358	345	804	16.9987	27.1166	27.9972	34.4143	38.7111	13.2297	13.4266	11.0255	10.7431	26.5217
ENSRNOG00000020714	121	324	221	121	213	119	91	80	92	123	1.5432	4.20696	2.81632	1.54406	2.63947	1.55656	1.1605	1.00318	1.16912	1.65017
ENSRNOG00000027234	38	31	27	20	39	11	17	20	9	21	0.72955	0.605132	0.52246	0.395715	0.757455	0.217392	0.337241	0.387113	0.190166	0.406268
ENSRNOG00000000614	76	60	80	81	131	44	38	49	47	38	0.953096	0.753477	0.979464	1.00822	1.56669	0.557759	0.505105	0.618431	0.557825	0.45539
ENSRNOG00000024077	40	20	17	28	30	15	8	13	15	17	1.51269	0.731323	0.624948	1.04493	1.16317	0.547232	0.306443	0.520671	0.567053	0.606261
ENSRNOG00000047314	173	131	139	256	146	74	55	76	86	137	4.91447	3.76332	3.94985	7.25061	4.081	2.11671	1.55412	2.13508	2.42385	3.93349
ENSRNOG00000005600	48	300	52	87	107	69	40	87	48	56	0.959675	5.59671	0.981741	1.71473	2.16212	1.28609	1.06384	1.66363	0.955234	1.13534
ENSRNOG00000018781	166	89	84	161	158	50	88	70	73	52	2.04969	1.14208	1.04272	2.00543	1.88949	0.642814	1.09033	0.840124	0.904386	0.699662
ENSRNOG00000010174	316	242	139	356	341	125	150	124	127	181	5.05538	3.86375	2.24604	5.7213	5.62834	1.99577	2.42543	2.04402	2.0925	2.82322
ENSRNOG00000042189	156	103	96	175	173	59	76	83	71	67	2.88101	1.90284	1.78837	3.23235	3.21572	1.0873	1.39967	1.54904	1.32928	1.23129
ENSRNOG00000003687	60	242	139	126	197	55	78	106	89	59	5.20392	20.3734	11.7718	10.7162	16.9119	4.64612	6.62344	9.07971	7.674	5.00655
ENSRNOG00000049681	605	784	256	493	698	271	369	181	278	342	18.7146	24.394	7.96854	15.3488	21.8435	8.44303	11.4565	5.66092	8.67187	10.4604
ENSRNOG00000012196	50	58	52	70	60	22	18	35	37	35	0.712992	0.817495	0.804021	1.04573	1.06104	0.320264	0.26424	0.513687	0.538798	0.625899
ENSRNOG00000003740	21	10	27	31	20	5	17	18	5	10	1.27951	0.616939	1.5789	1.85559	1.21488	0.296927	1.01885	1.08296	0.309769	0.604723
ENSRNOG00000006330	70	43	19	71	41	26	10	22	15	51	2.04891	1.27502	0.561139	2.04334	1.18833	0.764699	0.292512	0.627818	0.425811	1.50854
ENSRNOG00000015903	26	14	17	20	16	2	6	18	14	7	0.470089	0.263204	0.314245	0.361848	0.282616	0.0432829	0.110283	0.307793	0.247435	0.130915
ENSRNOG00000052758	585	616	521	634	687	297	206	351	252	446	7.70746	7.99962	6.9013	8.35632	9.35414	3.8559	2.75408	4.76862	3.40078	5.56612
ENSRNOG00000059207	57	26	22	41	27	20	18	11	19	20	1.07098	0.503503	0.43049	0.777766	0.510895	0.383922	0.347914	0.220202	0.366411	0.389584
ENSRNOG00000021244	58	29	17	36	33	26	13	13	23	13	1.43658	0.739052	0.438658	0.892077	0.808811	0.667118	0.327434	0.331714	0.585393	0.346992
ENSRNOG00000050233	107	71	113	200	236	83	78	54	78	78	2.39043	1.60451	2.52556	4.35587	5.0253	1.89513	1.74221	1.18132	1.7131	1.87564
ENSRNOG00000018350	206	248	137	204	223	99	98	88	119	116	4.88252	5.79344	3.23109	4.81656	5.25895	2.34454	2.34096	2.10451	2.84032	2.78735
ENSRNOG00000020444	521	657	707	716	773	275	350	333	451	314	4.75556	6.09417	6.47243	6.53776	7.0038	2.54626	3.19848	3.02063	4.1209	2.91978
ENSRNOG00000015442	127	58	84	121	92	47	43	53	49	54	2.90609	1.35357	1.92227	2.76238	2.08657	1.09205	0.975101	1.2016	1.12182	1.2502
ENSRNOG00000002540	40	26	24	74	71	25	15	18	35	27	1.87173	1.20706	1.12099	3.39468	3.22034	1.14432	0.695716	0.849252	1.60233	1.23441
ENSRNOG00000004060	3390	2869	2157	4509	4524	1567	2058	1504	1700	2114	159.864	133.244	100.789	211.831	216.808	72.6453	97.0374	71.4373	80.8285	95.7704
ENSRNOG00000030616	83	57	48	49	31	23	19	34	27	34	2.10281	1.45115	1.2206	1.23382	0.792314	0.606963	0.491612	0.869879	0.689242	0.870276
ENSRNOG00000058039	259	142	159	273	234	93	129	133	116	75	11.7146	6.44367	7.05378	12.2488	10.3797	4.14877	5.69663	5.85512	5.10895	3.47292
ENSRNOG00000005096	132	128	90	148	125	41	70	65	78	65	4.75431	4.544	3.2308	5.30494	4.55738	1.47244	2.54546	2.36456	2.80929	2.35021
ENSRNOG00000005678	264	160	142	232	208	107	87	97	109	116	2.64301	1.59585	1.41741	2.30182	2.05455	1.06978	0.870598	0.965187	1.08189	1.18619
ENSRNOG00000002050	2921	1906	1807	3029	2233	1230	1154	1352	1073	1294	151.345	102.103	92.5947	156.574	108.979	65.3328	58.8592	66.0957	54.9595	74.1595
ENSRNOG00000037753	12	27	22	24	44	3	16	8	21	18	0.616531	2.08398	1.75633	1.93548	3.63061	0.227437	1.10944	0.778043	1.5019	1.06304
ENSRNOG00000014259	69	64	37	51	54	17	33	31	31	29	1.32724	1.23891	0.712627	0.981609	1.03216	0.338433	0.643595	0.585006	0.588416	0.576397
ENSRNOG00000042978	259	512	329	542	593	384	217	234	170	143	5.07435	10.0041	6.4575	10.5967	11.7612	7.4841	4.2664	4.63397	3.35648	2.73833
ENSRNOG00000007047	123	80	39	84	75	37	30	49	36	54	1.71813	1.11499	0.541	1.16429	1.05566	0.524393	0.429031	0.684979	0.507497	0.750545
ENSRNOG00000042094	388	404	272	545	424	182	200	207	204	253	40.7636	42.8165	28.2391	55.4281	42.8663	18.7671	20.1474	21.1038	20.6928	26.3055
ENSRNOG00000001501	70	55	43	115	106	46	62	29	19	44	4.0723	3.2951	2.4778	6.62469	6.01171	2.70364	3.56009	1.68551	1.10483	2.67978
ENSRNOG00000016592	3457	2892	2371	3901	3736	1696	1545	1730	1754	1696	96.3154	82.6733	63.6101	108.911	100.164	46.9671	43.02	48.2463	48.3811	50.6335
ENSRNOG00000001192	196	179	128	239	243	83	119	106	89	110	6.59758	6.22975	4.32197	8.11874	8.11571	2.82983	3.98996	3.52625	3.00478	3.86456
ENSRNOG00000016831	393	212	283	488	541	186	198	227	193	183	10.8424	6.18565	7.75697	13.521	14.8295	5.5183	5.46584	6.19372	5.46167	5.55977
ENSRNOG00000051483	407	381	239	453	326	177	179	256	174	144	48.9431	45.9577	28.4817	53.5577	37.943	21.1841	21.1457	29.7059	20.4266	17.8645
ENSRNOG00000017022	510	529	438	629	633	329	303	273	262	246	6.7448	7.0564	5.78433	8.3428	8.30997	4.38505	3.99835	3.56836	3.46275	3.31558
ENSRNOG00000015078	2264	984	779	1755	1998	1027	725	787	679	799	302.94	129.715	101.962	230.896	262.052	134.91	93.2915	102.8	88.7606	104.122
ENSRNOG00000002440	438	431	321	431	490	211	207	229	214	229	12.6056	12.5271	9.22643	12.3229	13.8864	6.15157	5.95545	6.52615	6.11629	6.81624
ENSRNOG00000018406	358	255	231	396	410	196	158	181	168	149	5.51975	4.00312	3.60583	6.17429	6.36217	3.07487	2.45666	2.7882	2.63597	2.31763
ENSRNOG00000059097	56	20	40	61	81	44	15	24	32	18	0.920201	0.320691	0.662176	0.997303	1.38158	0.70071	0.253345	0.417665	0.541986	0.279764
ENSRNOG00000003206	2318	2078	1569	3232	2959	1191	1214	1267	1278	1335	64.2755	57.3466	44.0261	90.3537	84.3365	32.6495	33.8941	35.9995	35.9618	35.3952
ENSRNOG00000011504	747	1279	896	900	960	404	539	467	510	552	16.1901	37.9793	19.6997	20.2683	23.1425	9.24286	11.282	12.5598	12.698	16.688
ENSRNOG00000048449	381	348	255	372	319	212	151	186	155	162	11.4516	10.7647	7.38478	11.7509	9.99969	6.02613	4.6809	5.34464	4.55342	5.06261
ENSRNOG00000007637	795	843	369	748	567	344	323	392	282	379	10.7507	11.4443	5.05193	10.2252	7.87834	4.66947	4.42749	5.3993	3.89106	5.02191
ENSRNOG00000049828	260	241	168	297	310	138	121	165	120	116	11.2405	10.7836	7.24389	12.8029	12.7199	6.11143	5.11299	6.75714	5.06487	5.44908
ENSRNOG00000011619	140	168	102	165	144	73	62	83	87	67	1.07474	1.27003	0.786585	1.26304	1.14116	0.5485	0.484766	0.652469	0.685285	0.49275
ENSRNOG00000019742	6342	8229	2007	5348	4574	2911	1979	2912	2348	3587	80.7943	105.517	25.5839	68.029	58.0448	37.1109	25.1483	36.7871	29.7666	46.157
ENSRNOG00000003296	45	32	33	37	39	11	23	28	15	19	2.82282	1.97468	2.02471	2.30699	2.41013	0.691953	1.43338	1.7286	0.983117	1.18784
ENSRNOG00000024363	302	255	99	228	155	143	58	124	71	143	16.4101	14.0535	5.29435	12.1115	8.17801	7.795	3.10584	6.5818	3.75511	7.87398
ENSRNOG00000012346	229	248	149	322	319	132	131	144	115	135	4.31115	4.6601	2.73263	6.01919	5.93998	2.44142	2.38275	2.72136	2.07734	2.53112
ENSRNOG00000055281	20	11	24	28	41	8	16	19	4	17	0.555425	0.295235	0.644961	0.743353	1.0798	0.230911	0.429836	0.507401	0.116645	0.450479
ENSRNOG00000005341	5401	4051	1720	1153	1313	1176	1196	1786	1813	1101	146.943	109.057	46.6875	31.3444	36.6367	31.5248	32.6904	49.6534	50.0781	28.7639
ENSRNOG00000042320	254	395	131	163	167	108	107	122	128	111	3.08278	4.89681	1.61182	1.99647	2.01983	1.33613	1.31283	1.48145	1.56451	1.39331
ENSRNOG00000017354	1137	1479	1118	1731	1555	700	734	733	760	724	26.0993	34.9079	25.8747	39.9128	34.9801	16.4201	16.7161	16.4868	17.2639	17.1384
ENSRNOG00000061484	152	163	115	193	160	83	61	127	71	65	1.51804	1.68394	1.26897	1.92223	1.69336	0.866197	0.611138	1.26984	0.772068	0.717023
ENSRNOG00000012228	423	401	306	593	570	224	230	228	268	246	18.5624	17.2433	13.3579	25.6035	25.2279	9.66539	10.0865	10.0968	11.8123	10.3274
ENSRNOG00000058646	4167	10920	9823	9832	8091	5377	4751	5121	3291	3807	92.8054	252.247	223.126	224.425	182.916	122.329	106.659	113.552	74.6739	86.9373
ENSRNOG00000039858	119	66	55	185	222	64	68	59	84	63	3.93019	2.2942	1.82644	6.13645	7.0664	2.17265	2.23747	1.86044	2.74081	2.2515
ENSRNOG00000003721	100	87	49	95	73	59	35	40	37	40	1.36524	1.21199	0.674261	1.30093	0.987264	0.820363	0.490113	0.543195	0.505648	0.564151
ENSRNOG00000017403	63	66	56	100	96	40	35	40	47	37	0.825541	0.868263	0.743041	1.31854	1.25848	0.560697	0.48158	0.569582	0.652507	0.501074
ENSRNOG00000057713	618	622	905	592	534	372	287	301	363	390	19.835	19.8824	29.3184	19.2969	17.9178	11.7851	9.3305	9.95606	11.9961	11.8159
ENSRNOG00000007102	59	58	56	43	33	31	19	31	31	18	1.00522	1.00579	0.966904	0.729151	0.569437	0.539927	0.330353	0.525006	0.525361	0.313209
ENSRNOG00000011751	443	781	219	331	343	232	218	210	194	255	6.91627	12.5203	3.42298	5.17219	5.22925	3.70234	3.36402	3.18286	2.98121	4.21376
ENSRNOG00000007302	386	276	240	369	381	190	152	220	145	158	2.19321	1.55748	1.35355	2.07701	2.13704	1.07752	0.858684	1.23191	0.818898	0.904045
ENSRNOG00000014166	117	55	39	79	102	10	51	65	39	40	2.48521	1.17395	0.848964	1.67553	2.15616	0.215929	1.09583	1.3806	0.844118	0.869201
ENSRNOG00000036571	40	101	70	55	62	33	23	31	21	64	1.53804	3.98408	2.76867	2.12468	2.4007	1.27895	0.917099	1.20718	0.826274	2.52759
ENSRNOG00000027257	189	237	149	194	215	103	102	90	126	95	2.67174	3.40137	2.10864	2.74199	2.97981	1.48366	1.45144	1.25203	1.76863	1.41607
ENSRNOG00000017206	84	23	29	39	41	18	35	21	25	14	0.857248	0.234561	0.303783	0.402077	0.42112	0.193144	0.367183	0.233638	0.263267	0.141224
ENSRNOG00000017453	268	332	159	308	342	196	142	131	111	160	13.3711	16.1953	7.74305	14.9963	17.1006	9.51619	7.04981	6.57948	5.53447	7.67439
ENSRNOG00000006069	487	675	557	594	603	278	406	278	301	269	6.25058	8.64384	7.11254	7.60423	7.7045	3.55523	5.18972	3.54136	3.85946	3.43588
ENSRNOG00000013492	2259	1933	1572	3006	2652	1172	1250	1220	1145	1219	50.9593	43.8042	35.479	67.8619	59.7993	26.578	28.2487	27.4102	25.9065	27.6643
ENSRNOG00000014723	34	20	19	39	33	10	10	19	12	25	0.646943	0.407871	0.370305	0.757237	0.611703	0.195053	0.192886	0.385209	0.245364	0.517003
ENSRNOG00000018659	291	171	143	479	402	201	135	154	131	163	4.31705	2.70321	2.10453	7.14897	6.08326	3.04598	1.98107	2.27971	1.95651	2.44358
ENSRNOG00000012960	379	255	347	288	318	192	195	148	178	124	8.69113	5.94903	7.98014	6.58314	7.17641	4.49954	4.49149	3.36302	4.08276	2.94495
ENSRNOG00000005153	51	38	30	34	37	16	37	13	18	16	0.547586	0.411576	0.325835	0.363512	0.390407	0.175916	0.393609	0.13908	0.197454	0.174994
ENSRNOG00000054764	47	29	39	64	41	20	14	26	20	36	1.0152	0.632768	0.844304	1.3651	0.895878	0.425172	0.304931	0.55986	0.434361	0.758187
ENSRNOG00000024000	157	222	141	179	149	113	79	76	72	108	2.58867	3.57795	2.3663	3.02602	2.44613	1.81738	1.37247	1.22574	1.16073	1.76358
ENSRNOG00000009761	52	11	22	52	47	18	20	13	24	22	1.18967	0.250477	0.498123	1.18845	1.09341	0.425497	0.467691	0.315783	0.567152	0.494294
ENSRNOG00000012756	40	28	40	55	55	18	15	24	39	19	1.15622	0.826694	1.18389	1.62145	1.62547	0.545496	0.444635	0.722571	1.15859	0.545511
ENSRNOG00000010694	62	64	42	43	90	42	19	31	30	37	1.62569	1.71998	1.10505	1.15246	2.31097	1.1266	0.50719	0.792938	0.779424	1.03441
ENSRNOG00000018257	271993	288794	170527	340912	331563	159648	159078	140769	142287	141989	11754	12370.2	7272.36	14516.7	14117.4	6811.04	6732.84	5948.93	6007.52	6034.82
ENSRNOG00000013736	38084	46006	26947	62104	52827	22942	24053	22958	23649	26469	1070.66	1261.34	744.942	1726.78	1508.71	626.761	671.766	648.127	663.008	706.809
ENSRNOG00000052247	411	433	408	623	742	249	220	370	271	279	7.16555	7.48448	7.1084	10.8506	13.1393	4.29792	3.83122	6.48845	4.73834	4.71287
ENSRNOG00000014964	221164	287828	144058	295777	277699	111789	118829	130162	135119	156092	12503.1	16345.4	8134.99	16489.1	15456.5	6353.43	6710.06	7297.11	7579	8948.46
ENSRNOG00000021919	110	95	155	124	138	52	49	70	104	55	2.43821	2.14024	3.449	2.77318	3.04996	1.17887	1.09237	1.54155	2.32589	1.24706
ENSRNOG00000005342	207	152	196	237	247	120	80	120	119	113	4.06997	3.31075	4.18612	5.12736	5.50393	2.53146	1.57906	2.5688	2.50493	2.45429
ENSRNOG00000018276	159	182	76	107	127	89	44	83	53	77	1.53948	1.75147	0.744264	1.04508	1.27154	0.859196	0.43256	0.824275	0.525316	0.720094
ENSRNOG00000007404	79	54	45	100	70	35	30	35	47	38	8.28824	5.81565	4.76494	10.3522	7.06829	3.76897	3.2048	3.61949	4.98835	4.24067
ENSRNOG00000020956	75	55	42	79	87	36	37	29	30	48	3.02249	2.22221	1.68558	3.1364	3.38381	1.46843	1.45426	1.16034	1.18661	1.98868
ENSRNOG00000020325	40	20	28	48	56	18	22	26	24	12	1.45911	0.778058	1.04529	1.75279	2.01616	0.691956	0.80994	0.934231	0.894085	0.454726
ENSRNOG00000013574	96	140	104	115	129	50	61	81	66	53	2.86286	4.10199	3.09875	3.41859	3.95254	1.47687	1.85604	2.49948	2.01801	1.5263
ENSRNOG00000003984	35	30	42	31	35	10	14	24	24	20	0.776928	0.683158	0.943952	0.701024	0.787198	0.223106	0.318356	0.551416	0.551518	0.440048
ENSRNOG00000004772	81	100	128	107	137	41	103	36	40	75	3.47716	4.20462	5.41013	4.55213	5.86455	1.74644	4.40619	1.5335	1.73459	3.18173
ENSRNOG00000000801	42	31	25	57	42	28	26	12	22	17	1.44361	1.10508	0.863438	1.96469	1.38278	1.01552	0.901492	0.405703	0.748354	0.646094
ENSRNOG00000019128	39	33	44	40	41	35	13	22	21	14	1.57339	1.33641	1.76307	1.61894	1.65442	1.39407	0.529333	0.886463	0.855156	0.561494
ENSRNOG00000009683	1516	1583	1148	1765	1859	859	727	805	853	967	54.6819	56.5197	41.4471	63.9046	68.9068	30.6744	26.2967	29.5106	31.1668	33.6636
ENSRNOG00000056678	73	75	63	80	74	41	41	41	43	29	0.730604	0.797154	0.64278	0.821228	0.729411	0.438664	0.415851	0.405141	0.430503	0.318937
ENSRNOG00000003283	235	212	146	245	300	114	110	130	137	118	4.94248	4.62227	3.09849	5.17373	6.36235	2.38463	2.33232	2.74099	2.97196	2.6489
ENSRNOG00000047393	3809	6895	3170	5517	5804	3373	2348	2413	2464	2903	156.044	279.817	126.099	221.436	229.436	135.348	93.1253	94.5897	97.2154	122.323
ENSRNOG00000011927	1691	1676	1164	1386	1212	803	723	846	759	686	18.8785	19.2356	13.0912	15.5345	13.3338	9.16879	8.06213	9.31575	8.42306	7.94105
ENSRNOG00000061073	67	57	58	40	51	26	27	26	39	28	0.747415	0.640571	0.652359	0.45137	0.584233	0.292329	0.309431	0.295784	0.447348	0.304541
ENSRNOG00000014571	140	132	98	109	135	65	84	47	62	71	8.12418	7.82725	5.72671	6.21748	7.65207	3.80403	4.80643	2.72629	3.53081	4.20771
ENSRNOG00000029386	1520	891	874	1600	1187	438	624	419	1002	778	119.469	64.6343	65.0202	123.198	86.77	32.6008	41.9181	31.3729	73.3376	58.1768
ENSRNOG00000007338	63	22	44	46	42	31	25	27	16	17	0.794942	0.284016	0.551655	0.577652	0.520757	0.401441	0.319828	0.330552	0.20784	0.22523
ENSRNOG00000017911	31	18	45	39	41	22	18	15	25	13	0.536102	0.319968	0.765362	0.669938	0.699919	0.384283	0.313277	0.258535	0.43633	0.220219
ENSRNOG00000016316	164	75	136	240	237	93	91	97	74	102	2.83851	1.31375	2.3455	4.10019	3.98664	1.61642	1.56441	1.65146	1.2669	1.84242
ENSRNOG00000014963	72	40	40	78	61	30	24	34	42	26	1.28097	0.717232	0.715824	1.37612	1.08589	0.527151	0.436529	0.595967	0.751084	0.474481
ENSRNOG00000043167	318	338	224	345	236	142	151	215	139	137	5.72155	6.1118	3.99751	6.14868	4.17548	2.55262	2.67658	3.78275	2.46075	2.48464
ENSRNOG00000060694	551	434	373	772	746	293	294	321	320	318	8.48162	6.64808	5.75154	11.8387	11.5886	4.51626	4.56521	4.99437	4.98234	4.86206
ENSRNOG00000000961	333	267	255	80	151	67	52	189	131	144	6.43198	5.15842	4.90999	1.52902	2.89108	1.31659	1.011	3.64124	2.52155	2.82033
ENSRNOG00000050997	1500	3019	2420	3867	3193	1837	1594	1066	1134	1907	56.4308	113.171	90.1506	145.485	120.088	68.702	60.0836	39.9762	42.9419	72.8278
ENSRNOG00000000805	252	277	190	271	230	141	137	125	122	131	5.56403	6.13496	4.22493	6.04812	5.19671	3.12316	3.07137	2.8171	2.76084	2.86887
ENSRNOG00000023352	32	34	32	33	61	15	16	27	20	25	0.680956	0.738194	0.682387	0.711553	1.27393	0.321769	0.343682	0.572609	0.427934	0.549798
ENSRNOG00000034038	131	120	95	146	138	55	48	81	66	89	5.68599	5.21532	4.10994	6.30147	6.06856	2.37643	2.08479	3.55634	2.88043	3.78061
ENSRNOG00000024425	141	281	132	100	402	146	107	70	175	70	2.6443	5.14036	2.44828	1.84266	7.47669	2.70084	2.00728	1.32153	3.23977	1.27802
ENSRNOG00000005271	742	712	709	570	453	275	275	390	397	379	8.61762	8.21225	8.26219	6.651	5.38839	3.18565	3.22536	4.60113	4.66151	4.3138
ENSRNOG00000028350	198	167	224	199	198	99	89	130	135	78	5.85276	5.20124	6.64973	5.92412	5.48737	3.07722	2.61334	3.66825	3.96641	2.63496
ENSRNOG00000037198	347	124	110	423	567	279	140	121	117	191	13.6582	4.88335	4.33689	16.5639	22.4491	10.94	5.54653	4.79361	4.60507	7.41617
ENSRNOG00000001297	81	63	85	125	96	51	42	39	44	67	2.41962	1.89895	2.51297	3.68336	2.7874	1.53881	1.23121	1.14121	1.29052	2.0783
ENSRNOG00000011586	847	2110	897	1140	877	687	620	695	528	643	25.2552	62.3059	26.7145	33.9191	26.4721	20.3809	18.4789	20.833	15.8628	18.935
ENSRNOG00000004677	126	147	127	224	205	98	84	93	84	89	2.03099	2.36526	2.04104	3.60477	3.3647	1.56675	1.35713	1.51064	1.36765	1.42036
ENSRNOG00000000082	156	133	145	236	184	90	63	96	103	110	2.46937	2.02059	2.32261	3.77696	3.09195	1.41	1.02985	1.63236	1.66236	1.68532
ENSRNOG00000003650	43	53	49	83	94	35	31	34	36	38	3.72283	4.66106	4.08678	6.90326	7.55421	2.97699	2.59524	2.76794	2.95714	3.42892
ENSRNOG00000032788	286	253	275	297	234	158	127	161	145	137	2.35833	2.09282	2.20077	2.47049	1.88734	1.31505	1.05594	1.32696	1.17459	1.13742
ENSRNOG00000021255	264	300	199	226	360	141	84	158	153	195	6.94469	8.16884	5.35142	6.05224	9.24227	3.80311	2.20381	4.14074	4.05536	5.52363
ENSRNOG00000013541	1351	1051	1157	828	1066	547	586	584	528	711	30.1083	23.0683	25.6608	18.28	23.9247	12.0782	13.0872	13.1204	11.7687	15.4008
ENSRNOG00000059461	791	1271	487	899	828	478	538	451	444	411	21.9375	35.7506	13.4574	25.1475	22.6627	13.3551	14.8346	12.2571	12.3643	11.7965
ENSRNOG00000003736	233	133	110	208	177	73	94	131	90	79	2.93228	1.65729	1.36395	2.55033	2.16814	0.903982	1.15955	1.58917	1.0968	0.989253
ENSRNOG00000008283	129	149	88	119	215	76	75	73	71	85	5.02468	5.86327	3.41115	4.57959	8.2115	3.00315	2.88765	2.84039	2.7434	3.34985
ENSRNOG00000020420	1592	2300	2483	2338	2507	989	1348	1153	1561	1047	51.5507	74.7612	78.9897	74.6645	78.1769	32.3473	42.7782	35.7994	49.4395	35.633
ENSRNOG00000025811	1539	1803	1166	1308	956	866	625	683	731	783	66.2848	78.6302	49.9075	55.7759	39.9189	37.3848	26.2603	28.5372	30.7195	34.1283
ENSRNOG00000032048	26	23	30	24	30	6	11	27	17	11	0.168842	0.145353	0.194106	0.158106	0.196457	0.0398599	0.0720285	0.177169	0.113228	0.0694761
ENSRNOG00000050946	95	71	49	83	84	56	38	33	40	41	3.2392	2.53139	1.69027	2.85693	2.79965	1.98587	1.28522	1.09522	1.37466	1.51093
ENSRNOG00000038365	133	92	113	184	168	93	67	83	63	70	1.65434	1.13595	1.41607	2.27977	2.12694	1.15069	0.847424	1.04427	0.790174	0.850643
ENSRNOG00000012422	19	18	24	24	20	15	7	13	10	12	0.223373	0.218719	0.284302	0.280184	0.240061	0.174687	0.084604	0.159738	0.124741	0.144087
ENSRNOG00000020179	276	390	232	291	288	157	150	161	163	175	10.5185	14.696	8.73393	11.0647	11.0407	5.89943	5.65692	6.09045	6.19847	6.54091
ENSRNOG00000022533	25	25	48	39	65	21	13	22	27	27	0.425308	0.424283	0.803752	0.655759	1.06326	0.362051	0.221641	0.37444	0.453896	0.470106
ENSRNOG00000026985	102	78	80	92	134	45	59	61	47	53	1.22816	0.830115	0.918231	1.10138	1.48934	0.539703	0.634516	0.631313	0.514445	0.588072
ENSRNOG00000018500	34	45	44	26	18	18	23	11	19	20	0.734699	0.99372	0.947808	0.574376	0.397899	0.415246	0.51025	0.250569	0.419438	0.465181
ENSRNOG00000016180	83	134	58	88	91	40	45	51	47	65	2.48862	3.94689	1.74686	2.60124	2.72449	1.16148	1.33108	1.54615	1.3896	1.88023
ENSRNOG00000027300	525	624	376	453	322	226	318	255	234	224	12.1556	14.7167	8.68574	10.522	7.55327	5.29585	7.44698	5.87478	5.40696	5.35262
ENSRNOG00000025140	179	179	138	193	177	84	111	88	81	110	2.25766	2.26438	1.74674	2.44608	2.24887	1.07004	1.40857	1.11481	1.03218	1.41571
ENSRNOG00000013764	53	32	28	49	67	25	22	37	16	25	1.44038	0.862033	0.781497	1.31561	1.84172	0.673607	0.612161	1.0159	0.456914	0.670542
ENSRNOG00000042344	74	61	45	41	79	36	39	32	19	38	9.2167	7.82205	5.68617	4.96701	9.48366	4.55809	4.71953	3.88877	2.34945	4.9545
ENSRNOG00000018747	549	424	372	763	565	269	311	314	286	284	10.2643	6.92891	5.95869	13.6159	9.5531	5.28104	5.24096	5.1221	5.48866	5.33452
ENSRNOG00000049906	101	71	114	60	69	35	53	47	33	59	2.20033	1.61023	2.48941	1.32163	1.47354	0.782843	1.15303	1.00826	0.732729	1.37052
ENSRNOG00000016225	126	140	100	148	204	79	64	93	67	90	1.66887	1.82034	1.32002	1.88762	2.61626	1.01951	0.843832	1.16494	0.833506	1.20165
ENSRNOG00000019147	500	578	516	555	645	313	284	330	302	301	13.1685	15.3713	13.6233	14.6879	17.212	8.27761	7.52398	8.74653	8.02978	7.89867
ENSRNOG00000020726	608	373	358	722	610	298	291	317	307	253	8.88966	5.60713	5.18036	10.5403	8.57601	4.43628	4.18114	4.45738	4.40602	3.9931
ENSRNOG00000055567	170	161	139	238	230	89	107	103	111	105	3.03641	2.82376	2.46358	4.22476	4.18017	1.57298	1.92945	1.86027	2.00442	1.84167
ENSRNOG00000010997	119	95	107	129	113	60	51	74	57	67	4.17481	3.34297	3.73072	4.49316	3.9645	2.08657	1.78156	2.58907	2.00559	2.36107
ENSRNOG00000010529	116	78	80	116	75	42	58	75	39	41	1.19001	0.794494	0.823333	1.18043	0.766039	0.435375	0.596898	0.77011	0.406019	0.419081
ENSRNOG00000018520	30	20	34	30	28	17	10	19	15	17	1.01031	0.6789	1.14246	0.991183	0.942225	0.575188	0.337496	0.643981	0.498603	0.551547
ENSRNOG00000021261	98	93	62	76	92	49	35	41	51	56	1.73491	1.66968	1.09709	1.35119	1.61878	0.873863	0.636085	0.730165	0.90755	1.01542
ENSRNOG00000002185	196	175	171	276	237	114	104	140	105	119	5.95482	5.27198	5.23597	8.34882	7.28069	3.45679	3.18489	4.34251	3.2197	3.68432
ENSRNOG00000010598	34	19	45	26	25	12	10	21	15	24	0.900708	0.521499	1.39242	0.776889	0.667006	0.6435	0.414664	0.74822	0.399303	0.62382
ENSRNOG00000002177	59	58	54	67	54	23	20	49	37	32	2.52756	2.4678	2.33297	2.87661	2.44515	0.99734	0.887025	2.193	1.62781	1.29228
ENSRNOG00000061231	56	37	34	49	58	23	24	35	24	23	6.50464	4.42765	3.90642	5.45393	6.25083	2.71088	2.68606	3.81915	2.73835	2.77707
ENSRNOG00000007946	1569	2050	830	1377	1343	827	625	746	787	982	39.9524	53.5954	21.4675	35.3357	34.0897	21.5279	16.0213	19.0026	20.0814	25.6333
ENSRNOG00000005708	57	38	30	55	41	36	12	23	23	28	0.999086	0.665446	0.534254	0.973484	0.724295	0.6345	0.215653	0.411943	0.405123	0.484153
ENSRNOG00000005695	405	145	187	253	272	100	131	215	114	137	48.993	17.761	21.8911	29.779	31.3632	11.9165	15.0386	24.7312	13.211	17.0331
ENSRNOG00000031232	407	295	324	722	517	277	236	288	215	237	3.79911	2.74388	3.0181	6.71128	4.83752	2.58007	2.20159	2.6825	2.00691	2.18835
ENSRNOG00000020167	928	880	621	974	1073	492	496	441	467	585	21.5334	20.5646	14.5657	22.7714	25.2333	11.4658	11.5847	10.318	11.0024	13.4362
ENSRNOG00000047945	2234	2087	2466	1366	2382	896	1824	937	1372	802	94.1024	85.7741	102.873	57.2691	103.29	36.5913	76.3225	39.8867	57.9069	31.5856
ENSRNOG00000014543	558	514	360	650	575	322	242	310	301	298	5.63389	5.23514	3.65097	6.57341	5.81732	3.27106	2.45853	3.12788	3.05287	3.04518
ENSRNOG00000020232	105	82	79	99	128	61	45	57	57	53	7.33147	5.70709	5.46254	6.72541	8.69214	4.25473	3.08493	3.90774	3.936	3.76198
ENSRNOG00000012782	1869	2335	1783	1974	1965	1050	1104	1162	1017	1171	17.2862	21.3124	16.3339	18.2216	18.2388	9.62959	10.1501	10.6846	9.32513	10.7391
ENSRNOG00000043286	34	20	24	33	48	27	14	13	8	26	1.33947	0.819561	0.950598	1.28863	1.85011	1.06506	0.547051	0.527063	0.336925	1.0217
ENSRNOG00000031930	165	171	130	235	231	99	102	102	117	97	4.55097	4.7642	3.6061	6.44153	6.19859	2.79538	2.81475	2.76876	3.19944	2.80506
ENSRNOG00000027859	22	42	35	24	20	8	12	31	10	18	1.23206	2.31316	1.91386	1.29435	1.07684	0.47348	0.657725	1.65806	0.570224	0.980957
ENSRNOG00000013190	1493	1253	1104	1958	1927	854	856	873	874	838	98.4654	84.0134	72.099	127.759	123.26	55.5068	54.7729	55.4804	56.3214	56.6109
ENSRNOG00000008052	426	381	329	550	589	265	198	279	273	249	5.9972	5.52581	4.60998	7.77733	8.00605	3.87845	2.81423	3.78672	3.82247	3.76272
ENSRNOG00000002480	75	72	78	84	132	57	41	46	48	53	3.28177	3.19332	3.56873	4.41561	5.70437	1.70613	1.97158	2.48583	1.84005	2.46803
ENSRNOG00000003496	146	253	183	160	269	105	128	108	113	108	1.51063	2.63957	1.88179	1.63581	2.80172	1.10075	1.30919	1.11315	1.17388	1.12985
ENSRNOG00000020716	852	824	683	857	807	487	498	429	445	381	12.3838	11.9908	9.92052	12.3226	11.4947	6.86519	7.4596	6.21864	6.34057	5.51923
ENSRNOG00000057823	1573	1706	3345	3936	4104	2041	1649	1823	1457	1192	30.7011	33.6387	64.9992	77.0358	79.5945	40.3062	32.3224	35.0891	27.9132	24.3112
ENSRNOG00000000728	162	309	198	300	281	144	139	95	197	122	9.33081	17.2391	11.2998	17.1965	16.6365	8.07227	8.00461	5.56777	11.437	6.60693
ENSRNOG00000018267	18	17	21	26	37	10	7	24	10	15	0.438979	0.429719	0.516323	0.651036	0.890507	0.246765	0.173141	0.593851	0.255806	0.376329
ENSRNOG00000046261	332	354	562	384	545	190	219	238	378	188	14.8595	16.0553	24.8986	16.818	23.8127	8.45261	9.46727	10.2193	16.5514	8.70719
ENSRNOG00000002188	68	41	45	75	67	30	29	47	28	31	3.00525	1.81292	1.99144	3.29296	2.94112	1.3068	1.28564	2.05247	1.23458	1.36538
ENSRNOG00000057710	72	54	45	90	58	41	34	28	51	24	3.30603	2.5101	2.09751	4.11342	2.6297	1.90925	1.59612	1.27988	2.34524	1.13377
ENSRNOG00000025604	112	117	76	152	121	62	74	55	65	67	1.75782	1.79658	1.19064	2.36219	1.94422	0.968689	1.17111	0.888609	1.0439	1.01546
ENSRNOG00000005556	157	119	96	166	183	84	83	83	71	82	15.4604	11.8348	9.41417	16.031	17.6904	8.23303	8.10431	8.12808	6.99603	8.14395
ENSRNOG00000020812	58	49	42	87	108	35	42	44	45	26	0.907738	0.779088	0.661816	1.37306	1.6712	0.55361	0.652793	0.680786	0.699983	0.418194
ENSRNOG00000002903	85	169	52	80	130	62	53	39	75	60	1.23551	2.14756	0.767386	1.18243	1.84915	0.887858	0.670109	0.579655	0.959009	0.809259
ENSRNOG00000004373	210	185	124	228	257	112	122	105	115	109	7.82678	6.80804	4.66573	8.50657	9.51019	4.09416	4.45737	3.82773	4.19166	4.12971
ENSRNOG00000050210	150	126	102	149	186	79	78	65	93	85	5.59018	4.78305	4.17678	5.42853	6.56802	2.96858	2.96395	2.45996	3.46473	3.31617
ENSRNOG00000033217	391	313	272	414	322	190	189	217	169	196	14.4474	11.6604	10.0051	15.1507	11.7112	6.98537	6.8107	7.89463	6.14853	7.21446
ENSRNOG00000012502	263	355	282	384	352	197	168	170	191	193	5.9505	7.86807	6.39445	8.67081	8.2675	4.36701	3.84855	3.97423	4.4417	4.12516
ENSRNOG00000006532	6643	10430	7320	7856	6797	4400	4455	4231	4205	4668	327.717	515.253	361.535	389.183	341.744	214.869	219.981	209.645	209.986	223.834
ENSRNOG00000001249	865	505	578	641	703	352	361	463	374	300	13.9716	8.15141	9.19747	10.1991	10.9454	5.6814	5.69438	7.1853	5.84706	5.00602
ENSRNOG00000001859	889	642	722	1025	965	390	606	433	512	446	51.7588	38.4928	41.5113	59.0726	53.1561	23.2961	34.7598	23.9945	29.365	28.5423
ENSRNOG00000005371	33	40	19	59	25	15	18	17	21	28	0.24411	0.301368	0.143471	0.511818	0.181305	0.112257	0.135749	0.125447	0.25716	0.597833
ENSRNOG00000000437	131	129	101	221	196	88	88	92	96	74	3.9943	4.02498	3.08781	6.87058	6.26892	2.97071	2.88358	2.79982	2.92736	2.35964
ENSRNOG00000002312	169	160	106	170	151	101	77	72	75	101	2.39897	2.25458	1.49623	2.4058	2.1544	1.43451	1.08909	1.02944	1.06857	1.44093
ENSRNOG00000008151	88	119	104	82	81	51	44	46	50	76	2.79454	3.72064	3.32416	2.60812	2.6017	1.5906	1.40795	1.47787	1.62854	2.31564
ENSRNOG00000010906	167	224	95	141	94	89	59	95	86	77	39.0355	52.4778	21.6729	32.1688	21.5601	20.3577	13.4894	21.6848	19.6349	17.9902
ENSRNOG00000039048	167	178	92	148	150	96	63	104	64	87	5.21461	5.46472	2.88753	4.59708	4.82648	2.95336	1.99438	3.32128	2.05609	2.54741
ENSRNOG00000045997	32	25	31	43	54	17	22	25	23	17	0.989843	0.803049	0.956819	1.3484	1.64947	0.543625	0.684412	0.762742	0.697693	0.545381
ENSRNOG00000013324	862	793	767	900	703	489	410	506	440	426	11.5517	10.6758	10.2745	12.1045	9.47987	6.57957	5.50932	6.79804	5.90045	5.74701
ENSRNOG00000010316	54	44	39	76	78	33	44	29	26	32	5.51595	4.49639	3.91668	7.71549	8.03594	3.38515	4.45552	2.94485	2.71407	3.25418
ENSRNOG00000005067	478	897	532	579	632	453	278	403	245	381	7.63741	14.9685	8.5366	9.51235	9.90535	7.51365	4.47685	6.271	3.99341	6.72438
ENSRNOG00000007650	1089	1081	687	1755	2272	1148	803	488	462	993	106.346	106.854	66.2413	167.989	215.031	110.243	75.7002	46.116	43.773	97.0144
ENSRNOG00000031406	401	438	250	574	644	243	268	302	226	264	7.59949	8.19441	4.75277	10.8878	12.5356	4.54449	5.13284	5.85559	4.35781	4.80199
ENSRNOG00000017914	1097	1450	958	1918	1689	960	751	696	798	817	42.8228	58.737	36.7227	74.3116	61.7469	38.7908	28.9277	25.7442	30.5098	35.8923
ENSRNOG00000052574	126	134	69	111	130	62	70	65	49	76	4.70877	4.99859	2.56274	4.13629	4.844	2.32649	2.61307	2.42305	1.84061	2.83607
ENSRNOG00000014876	1271	2848	1771	976	675	851	556	887	831	1142	14.0212	32.0574	20.0706	10.7601	7.63988	9.78734	6.24945	10.3109	9.42062	12.8086
ENSRNOG00000012486	71	41	35	86	68	21	54	27	39	29	2.28666	1.32914	1.13482	2.7555	2.20509	0.676208	1.73155	0.886541	1.27014	0.914778
ENSRNOG00000027552	1016	749	555	1179	1044	585	489	469	532	496	30.9172	23.0923	16.8624	35.6119	31.1229	18.0459	14.792	14.0137	15.9495	15.5748
ENSRNOG00000013013	221	226	172	318	345	132	179	136	119	160	2.32529	2.46262	1.8288	3.38245	3.56349	1.43718	1.8989	1.41068	1.26415	1.80065
ENSRNOG00000052795	52	35	20	38	71	20	34	27	19	22	0.300725	0.208	0.116488	0.222358	0.401468	0.117959	0.199897	0.151504	0.110916	0.136608
ENSRNOG00000003120	822	609	539	884	496	361	357	426	338	417	15.9179	12.3226	10.335	17.6066	10.0663	6.72778	7.07211	8.28127	6.53149	8.15027
ENSRNOG00000028713	123	121	120	126	158	69	65	90	63	80	1.94946	1.93879	1.90356	1.99798	2.45769	1.10627	1.03427	1.38956	0.986018	1.31903
ENSRNOG00000029598	73	53	60	78	82	46	38	43	35	34	1.08267	0.550608	0.627439	0.799522	1.11706	1.17813	0.440842	0.546614	0.497728	0.37272
ENSRNOG00000010489	469	889	539	354	493	319	342	278	288	331	10.0008	17.5573	10.423	7.18118	10.0337	6.59867	6.698	5.9393	6.17925	6.68353
ENSRNOG00000050108	56	142	63	64	96	70	39	44	37	49	1.96988	5.37801	2.22391	2.32962	3.19916	2.62454	1.3638	1.47484	1.31814	2.09354
ENSRNOG00000018242	28	37	35	37	57	25	26	12	26	21	0.420071	0.56086	0.523688	0.538222	0.820187	0.374081	0.38974	0.179755	0.3855	0.321841
ENSRNOG00000001254	789	475	522	641	683	313	374	420	352	307	10.0998	6.08754	6.55951	8.04966	8.34838	4.00311	4.64397	5.11802	4.33485	4.10458
ENSRNOG00000013090	1984	4053	3394	2422	2432	1957	1952	967	1605	1650	112.901	235.561	190.287	136.21	129.618	113.142	107.783	51.9497	87.9757	103.137
ENSRNOG00000014137	58	33	18	46	69	17	28	37	26	19	1.39383	0.777753	0.41331	1.09015	1.57452	0.394393	0.633525	0.825352	0.627585	0.440718
ENSRNOG00000008471	42	59	49	65	79	20	29	49	31	38	0.371608	0.517468	0.422606	0.563434	0.665638	0.176242	0.256082	0.42178	0.272573	0.350479
ENSRNOG00000014479	412	431	385	491	444	259	223	270	258	221	5.21548	5.4516	4.8901	6.23159	5.70219	3.30698	2.87235	3.49198	3.31863	2.80016
ENSRNOG00000027742	375	273	153	244	277	132	114	170	147	190	5.33223	3.95585	2.19188	3.45163	3.83795	1.92882	1.62308	2.37094	2.0741	2.83807
ENSRNOG00000016758	117	86	88	99	106	47	65	79	47	44	3.00438	2.14802	2.26428	2.47312	2.57775	1.2407	1.58701	1.98529	1.16125	1.11117
ENSRNOG00000019270	49	32	29	60	62	33	21	22	27	29	1.23373	0.82973	0.740742	1.51555	1.55777	0.852957	0.537171	0.568456	0.686557	0.739223
ENSRNOG00000003661	294	244	178	379	402	173	163	170	164	184	15.5282	13.1252	9.44576	19.9549	20.9488	9.29738	8.61452	8.97179	8.68525	9.93457
ENSRNOG00000016707	176	218	106	134	136	59	104	103	78	95	3.73838	4.64602	2.27772	2.85171	2.98055	1.25705	2.24959	2.229	1.72315	1.9993
ENSRNOG00000057125	65	53	41	43	121	50	35	33	35	31	0.924318	0.789715	0.584767	0.604058	1.70868	0.74957	0.503357	0.514609	0.489665	0.478123
ENSRNOG00000009360	176	142	151	242	230	103	105	103	120	106	3.73088	3.09084	3.22808	5.16297	4.80854	2.23911	2.24854	2.16652	2.54762	2.38195
ENSRNOG00000017930	80	73	53	90	79	49	25	40	62	38	1.38749	1.27936	0.926753	1.57168	1.36658	0.853236	0.4442	0.692181	1.07503	0.671717
ENSRNOG00000037432	106	99	77	135	136	66	45	73	63	69	3.44786	3.2122	2.50599	4.3217	4.41199	2.15113	1.46519	2.37932	2.02813	2.20788
ENSRNOG00000000723	8126	7265	4571	9168	8431	5538	3641	4342	3754	4213	304.09	275.022	169.626	336.339	300.778	208.09	133.532	156.201	137.438	163.997
ENSRNOG00000019620	51	40	53	67	59	28	37	38	33	18	3.13775	2.27964	3.26501	3.73121	3.85036	1.64218	2.59615	2.15592	1.86708	1.04807
ENSRNOG00000043439	44	41	28	51	41	28	18	24	24	23	2.06669	1.90613	1.43625	2.45009	2.07847	1.47043	0.884067	1.27157	1.19285	0.99755
ENSRNOG00000013714	157	138	95	160	134	81	83	83	64	80	16.1607	14.1234	9.69518	16.0423	13.6481	8.32104	8.53236	8.59441	6.6791	8.19678
ENSRNOG00000002267	343	424	340	405	474	269	232	202	168	268	20.2943	26.1205	20.2775	24.1023	26.9477	16.3653	13.7422	11.5532	10.0814	17.2912
ENSRNOG00000011346	94	62	54	80	75	54	41	50	29	35	2.77231	1.88685	1.58796	2.35003	2.13846	1.60818	1.19377	1.43688	0.847381	1.11298
ENSRNOG00000019403	157	140	205	179	170	100	86	109	112	81	2.46868	2.21747	3.21985	2.79001	2.61181	1.60525	1.3572	1.69586	1.75665	1.32848
ENSRNOG00000061367	168	246	124	209	171	96	124	108	84	115	2.01184	2.38758	1.14774	2.69783	1.63711	0.871611	1.15418	1.02848	0.792089	0.999743
ENSRNOG00000042825	85	69	75	96	158	47	55	63	49	63	9.5016	7.65348	8.2121	10.2025	16.9001	5.20303	5.91479	6.78768	5.26226	6.90835
ENSRNOG00000012378	951	721	543	1029	981	494	495	472	536	431	22.2315	17.1916	12.7057	23.8212	22.1879	11.8218	11.5446	10.8441	12.4266	10.6321
ENSRNOG00000020573	922	1423	1158	761	725	501	505	610	667	584	36.1273	56.5584	44.8414	29.4701	27.8288	19.6098	19.4501	23.2592	25.6679	23.1703
ENSRNOG00000016366	44	26	30	70	74	20	23	37	31	29	0.925929	0.5391	0.628433	1.4523	1.55649	0.409773	0.488509	0.77975	0.660385	0.584928
ENSRNOG00000013257	66	53	82	37	41	27	32	49	28	24	0.70056	0.557074	0.863122	0.396277	0.430349	0.290495	0.344047	0.522018	0.296188	0.254591
ENSRNOG00000016474	184	110	127	169	145	91	66	89	95	82	9.0512	5.46951	6.2369	8.26728	7.09772	4.50831	3.26297	4.37163	4.66587	4.03327
ENSRNOG00000061379	282	83	128	155	173	74	91	129	112	66	7.51041	2.18332	3.40895	4.1179	4.66715	1.96106	2.43978	3.4534	3.01564	1.71873
ENSRNOG00000030387	22393	35780	10397	32961	26516	16124	9441	16010	12981	19293	926.963	1518.94	427.41	1400.05	1119.24	689.187	383.599	705.147	537.166	797.286
ENSRNOG00000033090	284	143	168	247	199	109	97	138	120	136	2.57757	1.31161	1.52067	2.23572	1.77388	1.00318	0.882624	1.2318	1.08747	1.26067
ENSRNOG00000012081	1836	1551	1027	2419	1875	1042	950	919	987	1132	1345.36	1189.9	715.54	1669.72	1238.57	731.724	629.055	617.39	667.05	926.196
ENSRNOG00000016294	456	647	404	463	300	294	264	272	228	252	15.8526	22.3869	14.0443	15.9783	10.3051	10.265	9.09784	9.45792	7.87289	8.68573
ENSRNOG00000023334	2399	1674	1459	3428	2757	1220	1279	1103	1902	1264	20.0552	13.7137	12.0997	28.4609	23.3395	10.0484	10.6945	9.27422	15.9198	10.23
ENSRNOG00000025324	57	62	46	62	66	36	22	33	39	39	0.749574	0.833821	0.602502	0.892545	0.979988	0.447819	0.319955	0.480141	0.518307	0.570997
ENSRNOG00000017164	52	24	39	86	61	37	24	40	31	19	0.748322	0.342462	0.542781	1.10322	0.767199	0.491536	0.316767	0.646171	0.406404	0.268981
ENSRNOG00000019357	173	237	150	200	294	122	116	106	133	132	11.296	15.763	9.86809	13.0263	19.0635	8.05348	7.55182	6.88384	8.66861	8.74694
ENSRNOG00000028548	7736	7149	7706	12331	15340	5425	5506	5454	6638	6030	453.923	419.477	453.787	728.313	930.662	315.755	325.638	326.134	394.752	344.461
ENSRNOG00000004554	157	81	107	147	101	52	44	97	84	66	5.63335	2.8835	3.85385	5.30614	3.75892	1.85923	1.5871	3.5488	3.06313	2.30873
ENSRNOG00000013220	300	269	249	380	444	176	173	203	219	180	3.84583	3.52762	3.17869	4.87353	5.55314	2.29816	2.21742	2.54375	2.77433	2.4623
ENSRNOG00000011081	179	555	187	191	297	128	121	158	178	232	7.88641	23.8059	8.20115	8.38605	13.5327	5.47848	5.32393	7.11596	7.88552	9.46732
ENSRNOG00000019308	180	151	132	216	223	123	95	97	106	102	5.91194	5.06851	4.36045	7.11297	7.19965	4.09231	3.09121	3.11358	3.44929	3.49465
ENSRNOG00000006628	384	860	635	490	453	293	237	331	289	488	10.1629	22.823	16.7555	12.9554	11.9887	7.78319	6.29402	8.78728	7.65598	13.0116
ENSRNOG00000028185	89	89	92	126	133	71	53	56	50	77	4.16964	4.10987	4.33706	5.85892	6.35759	3.2819	2.50187	2.65646	2.3921	3.4411
ENSRNOG00000014013	303	303	312	403	593	176	236	241	210	249	3.46128	3.4789	3.53611	4.54917	6.68367	2.04836	2.7121	2.72438	2.37761	2.8797
ENSRNOG00000009779	3649	4667	4104	4391	6829	3172	2200	2707	3067	2598	111.885	143.787	123.571	132.381	201.558	97.6398	66.5386	80.0969	91.621	85.0276
ENSRNOG00000008984	20	18	17	30	29	13	16	17	11	9	1.06353	0.971415	0.893597	1.59632	1.50324	0.743243	0.867599	0.901758	0.61442	0.507102
ENSRNOG00000008444	52	73	39	53	62	25	29	41	38	29	0.988989	1.40248	0.735834	1.00817	1.18652	0.476051	0.56089	0.77857	0.718043	0.557992
ENSRNOG00000014742	23	28	17	18	33	7	11	13	21	17	0.685292	0.815791	0.510184	0.493125	0.925647	0.219643	0.285809	0.35035	0.58348	0.520968
ENSRNOG00000055259	147	178	140	112	159	79	57	106	93	93	3.80303	4.68324	3.58634	2.86046	3.92055	2.09327	1.47198	2.65325	2.36272	2.60387
ENSRNOG00000056819	86	103	78	98	71	51	51	47	39	66	2.21805	2.66198	1.99038	2.50304	1.80491	1.3291	1.31048	1.21428	0.997878	1.72958
ENSRNOG00000000824	432	371	246	512	354	243	209	262	208	194	6.60328	5.53414	3.76312	7.76157	5.46194	3.62348	3.13383	3.90332	3.32795	2.83808
ENSRNOG00000005907	19	29	20	26	23	13	17	9	15	14	0.517926	0.784057	0.555332	0.726601	0.660239	0.370635	0.481385	0.271294	0.444758	0.367628
ENSRNOG00000014130	71	51	45	65	58	42	42	20	34	31	11.7569	8.4722	7.13715	10.3526	9.3863	6.71368	6.64111	3.2071	5.49469	5.01193
ENSRNOG00000059618	156	113	119	203	148	75	90	90	95	81	6.63876	4.95196	5.06926	8.66894	6.10832	3.30946	3.8244	3.76863	4.01011	3.67962
ENSRNOG00000009565	3936	7886	15192	9927	11052	8582	2852	3645	4225	8800	169.912	338.153	650.167	429.901	482	363.858	121.684	156.196	181.124	374.138
ENSRNOG00000011439	94	83	78	159	133	56	61	68	65	70	2.17464	1.92268	1.7894	3.64146	3.04167	1.30684	1.41551	1.56241	1.50224	1.63363
ENSRNOG00000049943	27	41	41	25	56	21	24	27	15	24	0.765907	1.27691	1.1659	0.724107	1.62249	0.590969	0.700145	0.803444	0.453455	0.799722
ENSRNOG00000010971	353	732	352	475	449	284	268	287	279	266	4.89082	10.2758	4.87222	6.60692	6.15023	3.97024	3.70742	3.91735	3.87544	3.79085
ENSRNOG00000002396	80	133	62	115	144	70	52	61	53	77	1.82383	3.1	1.44692	2.75102	3.39702	1.61532	1.19166	1.44468	1.20068	1.69939
ENSRNOG00000024886	1017	1247	610	836	781	494	494	606	559	480	17.4079	21.3828	10.4074	14.294	13.2525	8.48168	8.4256	10.2791	9.59936	8.3613
ENSRNOG00000003831	34	34	25	43	57	26	26	21	17	23	0.734652	0.747036	0.546003	0.919008	1.22313	0.566716	0.569684	0.459306	0.378922	0.500286
ENSRNOG00000003267	92	71	80	92	117	44	65	40	70	46	3.36341	2.66216	2.91958	3.31822	4.08325	1.63761	2.36566	1.44297	2.51517	1.78389
ENSRNOG00000056216	572	459	376	673	538	346	291	249	331	321	14.7319	11.7228	9.62161	17.2217	13.8034	8.78043	7.38148	6.358	8.45579	8.11866
ENSRNOG00000002662	143	153	91	148	163	83	79	71	74	103	5.97743	6.29968	3.76344	6.11205	6.80077	3.40892	3.26296	2.95463	3.09835	4.22561
ENSRNOG00000019892	770	1399	562	664	829	407	422	550	519	584	11.3985	20.4747	8.27048	9.69133	12.1668	6.03825	6.27428	8.15988	7.65592	8.63387
ENSRNOG00000016038	505	273	726	703	559	397	231	263	344	393	46.7876	25.7597	67.1105	64.1634	50.4459	37.2814	21.3184	24.06	31.7444	38.343
ENSRNOG00000016064	2429	2844	2554	3522	3679	1288	1771	1737	1783	2265	65.1734	77.3262	68.0423	94.8698	97.2386	34.783	47.0024	45.568	47.1536	63.5146
ENSRNOG00000060753	769	715	685	963	1010	464	530	463	490	491	13.373	12.4994	11.8212	16.5927	17.203	8.09254	9.11673	7.90338	8.39539	8.66251
ENSRNOG00000020246	302	205	192	289	176	146	127	153	121	138	17.3217	11.8675	10.868	16.3566	9.81021	8.27869	7.10577	8.52046	6.74102	8.03611
ENSRNOG00000023007	44	53	45	52	41	21	30	36	28	23	0.346618	0.40507	0.349986	0.399766	0.318819	0.164245	0.235069	0.278793	0.215149	0.179742
ENSRNOG00000021130	112	93	221	74	71	64	77	59	87	49	1.39142	1.17383	2.74148	0.917303	0.877181	0.803196	0.949735	0.718932	1.07901	0.632977
ENSRNOG00000004494	729	821	571	811	766	489	414	417	404	457	23.9462	26.7996	18.6799	26.5827	25.1987	15.9102	13.4701	13.6014	13.2545	14.7784
ENSRNOG00000052113	317	257	236	403	513	177	205	198	250	188	3.2954	2.74147	2.45123	4.17146	5.0821	1.89105	2.11174	1.97628	2.56456	2.11231
ENSRNOG00000004160	247	221	219	168	207	118	136	137	122	113	5.29432	4.66819	4.70795	3.62247	4.61583	2.47733	2.9506	3.01261	2.68536	2.27689
ENSRNOG00000014294	761	620	510	1111	991	522	464	458	457	456	19.3471	15.8331	12.7711	27.7932	24.5093	13.2661	11.6357	11.341	11.3645	11.992
ENSRNOG00000009539	42	18	57	48	32	20	19	27	26	24	1.60324	0.697489	2.14739	1.77295	1.19703	0.747679	0.728853	1.03576	0.993719	0.895415
ENSRNOG00000008416	68	39	28	55	66	31	17	31	33	39	3.14934	1.85451	1.49607	2.40087	3.16206	1.58881	0.818731	1.37045	1.4103	1.85744
ENSRNOG00000009850	602	622	514	741	704	382	377	384	349	388	18.9245	19.6317	15.9841	23.2541	22.0104	11.8746	11.649	11.8363	10.8177	12.1139
ENSRNOG00000018824	98	82	55	102	126	46	22	91	58	56	1.68016	1.43905	0.945454	1.76544	2.13499	0.808443	0.383077	1.53414	0.994483	0.998456
ENSRNOG00000005387	617	592	369	529	586	339	303	324	296	331	33.144	31.1787	19.7077	28.3748	31.9553	16.5324	15.0919	16.4599	14.7789	17.0662
ENSRNOG00000013300	345	329	252	416	370	211	213	170	199	221	60.212	58.9946	43.3257	70.3578	60.7033	37.2624	36.4827	28.7334	34.2127	42.1016
ENSRNOG00000011287	1347	3827	1289	1254	1057	983	983	1071	796	1367	35.2361	100.687	33.5523	32.886	27.4928	25.7157	25.6762	27.6444	20.9076	36.2888
ENSRNOG00000002032	547	443	392	628	641	323	302	276	315	355	13.6974	11.1794	9.88782	15.6753	16.0868	8.13517	7.59918	6.95433	7.96112	8.88523
ENSRNOG00000012779	711	784	643	895	880	488	456	526	458	389	8.9788	9.59202	8.11291	11.2382	11.5902	5.98397	5.82722	6.85714	5.92476	4.53782
ENSRNOG00000001111	39	32	31	62	69	39	19	30	33	17	0.233197	0.186954	0.187606	0.375884	0.432716	0.22896	0.118538	0.1884	0.206399	0.0967762
ENSRNOG00000012684	256	184	230	302	285	159	138	120	148	182	17.9419	12.9003	15.9179	21.1685	19.6292	11.0389	9.49048	8.30993	10.3002	12.8903
ENSRNOG00000020904	212	130	101	229	176	86	104	97	88	129	9.34822	5.61298	4.46411	9.69188	7.33973	3.8177	4.3991	4.20418	3.67085	6.02327
ENSRNOG00000002948	50	41	52	67	73	28	37	32	35	36	0.652962	0.539644	0.635612	0.903237	0.9675	0.359889	0.477755	0.421953	0.448459	0.482399
ENSRNOG00000013102	46	55	44	52	113	37	34	34	47	32	1.5493	1.87687	1.445	1.73409	3.66644	1.24898	1.13393	1.11382	1.52331	1.0982
ENSRNOG00000005348	100	88	70	108	58	46	50	52	52	52	2.29599	2.0064	1.5888	2.44561	1.31272	1.05093	1.13406	1.17084	1.17743	1.18264
ENSRNOG00000039902	46	39	30	37	35	25	26	13	27	20	19.8953	15.7279	10.2183	12.9701	12.3239	7.7213	9.36231	5.65997	10.7887	9.82892
ENSRNOG00000019211	107	88	75	129	99	62	70	79	39	46	3.91642	3.24902	2.7322	4.64394	3.54034	2.28159	2.54967	2.84698	1.40131	1.71946
ENSRNOG00000046472	608	682	417	547	612	360	368	342	311	325	18.9182	21.2464	12.9882	17.0708	18.9103	11.311	11.4314	10.6664	9.70097	10.329
ENSRNOG00000002182	305	344	266	450	415	201	227	206	212	214	5.0821	5.66469	4.5455	7.35812	6.92396	3.36198	3.7879	3.35634	3.52132	3.54223
ENSRNOG00000003833	155	122	130	139	173	70	111	72	86	89	17.1201	13.9741	14.2157	15.1077	17.7675	7.87287	11.7777	7.58283	9.27631	10.5144
ENSRNOG00000002199	300	257	208	234	276	143	150	147	165	155	10.8575	9.47876	7.53212	8.51052	9.82297	5.23255	5.40298	5.21699	6.00843	5.75957
ENSRNOG00000010011	65	71	75	80	132	84	52	44	39	33	0.607061	0.655837	0.70342	0.742247	1.25045	0.77963	0.491774	0.418437	0.36815	0.303312
ENSRNOG00000017441	1886	1773	1339	2131	2232	1113	1139	1075	1143	1117	62.6808	59.1334	44.5283	70.7783	73.5346	37.4457	38.1066	35.7824	38.2088	38.3222
ENSRNOG00000008934	38	37	36	40	42	22	26	23	15	29	3.54278	3.27312	3.23329	3.70081	3.71319	1.90924	2.47323	1.75531	1.52496	2.88367
ENSRNOG00000014197	100	66	105	145	149	80	54	80	79	44	3.3	2.2208	3.42233	4.69884	4.78729	2.66712	1.69001	2.43028	2.58052	1.46547
ENSRNOG00000010098	40	49	39	42	43	20	39	23	14	31	0.835562	1.0348	0.835775	0.883851	0.921075	0.417723	0.81692	0.493391	0.298654	0.638578
ENSRNOG00000013239	282	320	248	400	432	221	201	174	207	202	4.15623	4.7097	3.71739	6.00186	6.49205	3.2474	2.98129	2.62752	3.11288	2.96026
ENSRNOG00000018706	141	69	45	154	112	70	64	49	54	75	4.05926	1.97713	1.30841	4.40448	3.21995	2.03365	1.87002	1.44221	1.56435	2.17736
ENSRNOG00000039496	82	107	71	109	201	64	60	72	78	67	6.32079	8.26756	5.44703	8.38393	15.5033	4.89937	4.63251	5.55719	5.98419	5.10855
ENSRNOG00000020594	295	336	228	249	253	172	146	181	169	147	5.41116	6.3676	4.18821	4.59303	4.47861	3.24746	2.65219	3.20823	3.07966	2.92849
ENSRNOG00000010034	432	488	335	444	480	264	247	254	237	305	15.3445	17.1432	12.2095	15.9224	17.7387	9.0487	8.8328	9.23391	8.4688	10.1784
ENSRNOG00000012868	282	221	244	243	201	176	157	125	135	121	3.02814	2.34288	2.59019	2.55257	2.13139	1.90989	1.70139	1.35484	1.43926	1.34368
ENSRNOG00000010475	501	554	482	588	540	312	300	319	316	353	14.5672	15.7552	13.9338	16.9443	15.9375	8.86603	8.69799	9.37054	9.21056	9.72492
ENSRNOG00000005195	3178	2864	2866	3154	3368	1538	1733	1827	2096	2071	275.957	254.837	244.032	265.245	274.058	133.733	145.056	149.898	175.771	187.94
ENSRNOG00000008517	933	1739	841	889	944	693	558	494	533	936	20.4765	39.3067	18.619	19.6507	20.4433	15.5447	12.1963	10.6475	11.6371	21.1605
ENSRNOG00000053469	59	43	36	52	62	36	28	31	33	23	1.59101	1.22035	0.99081	1.41831	1.67044	0.995536	0.766384	0.819852	0.899691	0.642571
ENSRNOG00000018282	625	843	377	781	891	404	271	453	375	611	26.0096	34.5842	15.4933	32.3806	37.2785	16.4764	11.1488	18.7797	15.5238	25.0723
ENSRNOG00000017249	47	50	22	49	37	33	27	21	26	16	0.74223	0.80477	0.344167	0.776583	0.570787	0.538601	0.433631	0.33297	0.415516	0.260655
ENSRNOG00000048660	31	30	18	19	37	20	16	19	14	12	0.803054	0.786615	0.475892	0.504596	0.962738	0.514937	0.417992	0.489905	0.361514	0.311526
ENSRNOG00000042182	49	71	74	25	59	22	28	44	43	30	0.541092	0.782902	0.813781	0.279539	0.642622	0.24858	0.31288	0.478363	0.469312	0.338553
ENSRNOG00000017155	40	32	35	60	69	28	13	38	25	38	0.92363	0.753061	0.821997	1.38401	1.55991	0.679706	0.30744	0.881599	0.59145	0.929852
ENSRNOG00000002746	252	217	181	339	274	162	131	186	157	125	6.82255	5.89427	4.87836	9.15288	7.41233	4.38267	3.54587	5.01862	4.22813	3.38364
ENSRNOG00000045998	252	260	211	201	188	127	147	153	118	125	3.46498	3.70421	2.90993	2.77312	2.48314	1.80933	2.00357	2.02128	1.60579	1.87666
ENSRNOG00000000033	192	155	280	334	301	134	149	213	171	94	2.69377	2.24457	3.93332	4.70691	4.10817	1.93699	2.08729	2.90578	2.38435	1.42993
ENSRNOG00000017307	357	288	229	351	226	180	142	174	210	171	12.2574	9.85695	7.80953	11.9794	7.7488	6.07116	4.81111	5.91599	7.20223	5.78728
ENSRNOG00000001201	637	570	488	817	853	468	372	389	391	415	81.3943	74.504	61.7686	103.577	105.709	59.8197	46.3628	48.4347	49.3142	54.8882
ENSRNOG00000008180	961	778	738	1310	1006	561	466	670	642	559	18.0415	14.5028	13.7993	24.4857	18.9918	10.4002	8.71367	12.5285	12.0024	10.2974
ENSRNOG00000013720	272	228	197	271	293	95	165	202	169	131	3.39262	2.8821	2.42983	3.3526	3.52413	1.19736	2.0194	2.42067	2.05081	1.70129
ENSRNOG00000002860	35	34	45	47	64	27	26	22	26	35	1.11498	1.07976	1.43667	1.46126	2.02784	0.871515	0.848265	0.705955	0.840918	1.1067
ENSRNOG00000015780	99	80	74	137	94	57	46	59	59	72	3.50251	2.84079	2.63857	4.87566	3.36477	2.01797	1.63871	2.11292	2.11954	2.55328
ENSRNOG00000008246	1221	833	823	1541	1142	802	716	601	577	674	15.9659	11.1727	10.7781	19.9675	14.3341	10.8128	9.349	7.66064	7.44721	9.40947
ENSRNOG00000032398	257	418	397	467	351	185	223	233	260	244	6.33251	10.3205	9.79094	11.5059	8.68558	4.52344	5.47658	5.73016	6.43933	5.9308
ENSRNOG00000019926	131	83	85	132	107	65	50	71	59	81	11.7744	7.69825	7.50349	11.5658	9.15458	5.84952	4.36566	6.0428	5.1261	7.83054
ENSRNOG00000012899	350	342	276	326	393	180	187	194	207	255	7.12727	6.80887	5.56372	6.54352	8.19284	3.58856	3.78687	4.05209	4.27995	4.99183
ENSRNOG00000008749	423	338	278	456	368	192	222	306	247	162	3.50583	2.81132	2.26763	3.7356	2.93704	1.62509	1.78163	2.40709	1.97989	1.38795
ENSRNOG00000012582	810	867	641	630	872	438	400	445	493	544	61.3383	68.3875	47.4133	46.3291	61.7173	32.9212	29.0759	31.8442	35.8666	44.2709
ENSRNOG00000020876	420	389	353	468	549	243	224	332	244	280	31.6507	30.0265	25.9617	35.2878	39.2784	17.7293	16.084	23.1595	17.7338	22.551
ENSRNOG00000002072	33	37	28	43	37	25	15	19	16	33	1.00285	1.15623	0.840788	1.31955	1.10855	0.770221	0.45964	0.568268	0.504776	1.05722
ENSRNOG00000013945	202	267	191	265	365	152	165	141	146	180	3.18032	4.23039	2.99034	4.11009	5.5314	2.41368	2.5603	2.14986	2.246	2.94215
ENSRNOG00000014029	65	66	69	125	75	49	43	52	49	50	1.49747	1.49789	1.58393	2.85653	1.75136	1.09577	0.984282	1.20644	1.1486	1.08778
ENSRNOG00000004208	342	502	408	491	382	236	229	274	245	309	4.42442	6.62745	5.25705	6.34686	4.7848	3.13053	2.94867	3.43321	3.13857	4.24097
ENSRNOG00000009963	184	259	119	156	206	83	137	95	107	141	4.48128	6.20312	2.86271	3.76935	5.02981	1.9913	3.31786	2.31606	2.59244	3.35955
ENSRNOG00000028390	34	49	31	34	46	18	28	27	26	19	0.751232	1.12168	0.682775	0.756626	0.959241	0.424168	0.619408	0.576001	0.574509	0.462791
ENSRNOG00000013911	199	215	156	206	223	144	127	120	115	103	8.44796	9.17574	6.52165	8.45444	9.04834	6.08695	5.25146	4.88557	4.7007	4.45908
ENSRNOG00000016733	239	197	207	264	230	138	153	116	149	138	21.6305	17.639	17.8867	23.169	19.7655	12.3057	12.9693	10.0634	13.0652	12.4397
ENSRNOG00000009358	42	47	28	59	67	21	29	40	30	28	1.68291	1.83948	1.09647	2.32189	2.67127	0.826268	1.17044	1.59704	1.20198	1.06647
ENSRNOG00000009049	130	106	116	115	107	70	91	77	54	58	2.35728	1.91536	2.09999	2.07953	1.94076	1.27189	1.65065	1.39613	0.974587	1.0603
ENSRNOG00000029938	38	36	66	61	65	28	27	50	26	31	0.302177	0.301529	0.528509	0.491496	0.507241	0.231819	0.21971	0.412133	0.213141	0.248371
ENSRNOG00000002385	1500	1664	1078	1589	1890	934	970	921	1025	864	24.8664	27.5059	17.8916	26.6232	32.4339	15.3715	16.202	15.5057	17.1287	13.8672
ENSRNOG00000008425	90	63	54	88	123	42	39	70	66	38	0.640044	0.454291	0.409962	0.62755	0.894482	0.382324	0.295227	0.493216	0.507472	0.325689
ENSRNOG00000018285	179	189	126	60	63	88	80	74	55	80	1.08933	1.09302	0.735743	0.347275	0.376899	0.505321	0.493363	0.478251	0.388158	0.448064
ENSRNOG00000023463	1796	1003	818	2376	1765	1036	848	868	950	1047	37.4989	20.4881	16.8589	49.0516	37.2876	21.1135	17.6086	18.2244	19.7799	21.042
ENSRNOG00000015278	1573	1612	1181	1890	2000	1102	977	921	954	1098	102.05	104.198	74.965	121.459	126.933	70.3589	61.6111	57.7833	60.1892	72.9077
ENSRNOG00000010260	349	375	648	277	337	243	198	231	279	264	4.79846	5.36621	9.01079	3.88578	4.69868	3.37977	2.73095	3.39533	3.91499	3.66013
ENSRNOG00000012659	48	23	35	42	40	21	29	24	18	23	27.1659	13.4078	18.9444	22.3978	20.4158	11.5609	15.1907	13.0787	9.67849	14.8549
ENSRNOG00000042980	85	68	102	128	140	54	54	97	75	40	0.766377	0.616489	0.923599	1.14913	1.257	0.488271	0.487187	0.870692	0.672507	0.36391
ENSRNOG00000010714	15997	21254	9694	19359	15008	10167	6510	10623	10477	12141	944.488	1238.27	565.495	1121.26	882.426	584.722	378.496	620.996	616.053	694.54
ENSRNOG00000050539	79	77	77	75	59	41	32	54	55	43	2.16872	2.22623	2.27113	2.07359	1.63235	1.14168	0.901295	1.47493	1.66644	1.19989
ENSRNOG00000037897	403	334	326	419	440	352	101	164	243	322	72.6281	60.9405	57.6424	73.9585	76.0012	62.7898	17.564	28.4922	42.4378	59.5538
ENSRNOG00000050087	89	94	70	86	96	52	62	43	45	65	5.97917	6.24022	4.67411	5.71033	6.46165	3.49446	4.1841	2.94095	3.04162	4.2449
ENSRNOG00000018858	27	29	67	38	43	27	21	29	23	25	2.35146	2.51868	5.68454	3.31322	3.72031	2.36015	1.8239	2.52198	1.96082	2.17052
ENSRNOG00000033389	41	65	67	67	45	33	37	31	27	47	0.766441	1.21719	1.23628	1.25004	0.819453	0.625123	0.671259	0.560903	0.513293	0.887301
ENSRNOG00000002449	110	112	100	122	134	62	85	77	69	62	2.93653	2.97296	2.65803	3.23963	3.53089	1.68967	2.27446	2.04146	1.83802	1.68989
ENSRNOG00000009690	47	37	28	40	37	26	25	24	15	26	0.833635	0.650303	0.489386	0.70542	0.67358	0.460305	0.452908	0.44464	0.266778	0.447629
ENSRNOG00000014461	125	92	94	141	170	74	82	79	63	85	1.88948	1.23752	1.67893	2.49879	3.10039	1.43047	1.46934	1.37569	1.22917	1.45857
ENSRNOG00000031824	321	232	240	392	394	173	181	227	179	213	5.80368	4.23945	4.35421	7.12939	7.12659	3.15278	3.25708	4.08031	3.23263	3.90243
ENSRNOG00000020038	157	279	138	151	288	101	206	89	132	96	2.79969	5.18768	2.46675	2.72348	4.94071	1.87439	3.65049	1.52819	2.32638	1.89827
ENSRNOG00000009849	78	75	71	80	79	70	33	35	58	40	4.55896	4.57498	4.28924	4.89027	5.09199	4.40236	2.07751	2.16843	3.18612	2.51917
ENSRNOG00000011146	143	170	164	209	226	112	79	130	137	104	6.80178	8.08	7.90651	10.0239	11.0768	5.29138	3.79573	6.42527	6.67368	4.70878
ENSRNOG00000012752	33	20	34	43	31	21	17	26	19	16	5.08325	3.21204	5.17625	6.61032	4.8296	3.24677	2.64687	4.0031	2.98723	2.44244
ENSRNOG00000053201	355	765	393	320	297	235	275	276	243	287	7.81028	16.4536	8.63467	7.02985	6.79124	5.03634	6.08198	6.19779	5.42047	5.9458
ENSRNOG00000008673	747	749	615	960	941	504	471	459	514	533	61.0455	60.5502	49.2423	78.1722	76.6337	40.5051	37.7698	36.9844	41.5559	43.4718
ENSRNOG00000000777	7341	5153	4232	8772	7162	5181	3567	3487	3417	4567	275.198	194.423	157.29	330.523	264.839	194.937	131.482	129.542	127.217	172.863
ENSRNOG00000007688	108	103	97	123	137	67	81	74	65	64	5.02391	4.7086	4.48645	5.69294	6.44457	3.08328	3.75916	3.48326	3.05775	2.85864
ENSRNOG00000045670	251	200	234	326	354	175	186	143	140	201	9.8245	8.14197	9.1569	12.7655	13.3532	6.98171	7.15165	5.38665	5.41516	8.38948
ENSRNOG00000008554	202	169	153	164	128	91	109	104	92	109	3.82443	3.19175	2.88792	3.11212	2.45937	1.72097	2.05714	1.99243	1.75128	2.02091
ENSRNOG00000000894	43	51	48	51	72	23	37	32	31	41	0.319403	0.438574	0.350737	0.399508	0.510767	0.147452	0.303267	0.261513	0.272437	0.293307
ENSRNOG00000005177	334	338	480	342	332	176	248	243	247	217	14.2393	14.601	20.4459	14.5148	14.1645	7.6124	11.1591	10.4437	10.5443	9.5981
ENSRNOG00000021201	2105	1795	1297	1507	1271	896	969	1077	808	1196	48.2994	41.0268	29.6248	34.5699	29.1999	20.4729	22.0531	24.5643	18.4541	27.1533
ENSRNOG00000001325	128	149	117	153	137	57	75	93	103	96	4.65692	5.62244	4.24101	5.52596	4.62894	2.17832	2.65512	3.2061	3.66326	3.87952
ENSRNOG00000010194	68	38	30	63	61	32	43	34	23	29	5.05755	2.848	2.21353	4.57509	4.33035	2.39608	3.09795	2.39659	1.64123	2.2325
ENSRNOG00000016486	640	823	366	599	619	368	481	331	261	450	20.7362	25.8447	11.7053	19.1243	20.1986	11.6204	15.4599	10.7838	8.43189	13.9299
ENSRNOG00000002461	564	385	408	615	515	284	302	383	296	278	6.02383	4.11051	4.34789	6.53319	5.51933	3.03069	3.21799	4.08301	3.14818	2.92824
ENSRNOG00000004602	132	138	119	161	136	86	78	81	79	102	2.66071	2.80513	2.39306	3.24306	2.74894	1.74565	1.5685	1.63005	1.6077	2.06089
ENSRNOG00000028498	1717	1644	1299	2056	2147	1061	1051	1098	1059	1239	37.75	36.1602	28.3784	44.745	46.6887	23.2525	22.9834	23.9265	23.0783	27.3433
ENSRNOG00000013286	264	278	179	277	326	171	159	128	186	179	8.90834	9.29769	5.9973	9.20601	10.9555	5.67983	5.33045	4.31495	6.25786	5.93529
ENSRNOG00000010133	265	133	194	254	218	115	120	145	153	129	12.2482	6.11964	8.90269	11.5541	10.0436	5.26998	5.49315	6.70295	7.02144	5.80285
ENSRNOG00000021025	301	302	279	242	229	162	167	179	147	187	6.27641	6.411	5.8194	5.06924	4.71081	3.41785	3.46102	3.66106	3.03423	4.06035
ENSRNOG00000054374	29	35	24	43	46	22	30	19	20	19	2.34579	2.93451	1.93767	3.37036	3.50598	1.81982	2.3739	1.45918	1.5816	1.62659
ENSRNOG00000020598	50	71	29	48	56	37	40	28	26	27	1.46991	2.21405	0.874559	1.41892	1.70476	1.1211	1.16624	0.882343	0.77877	0.828114
ENSRNOG00000011490	334	381	746	598	591	284	357	355	286	369	23.8999	27.8317	53.0533	42.5447	40.9307	20.8244	25.4857	25.0004	20.3375	28
ENSRNOG00000014524	189	180	109	129	120	91	97	87	77	101	3.45351	3.33183	2.00566	2.3763	2.19357	1.67636	1.78863	1.58991	1.4123	1.87256
ENSRNOG00000018159	816	749	607	987	1272	565	510	594	581	513	28.7595	26.3197	21.1754	34.6505	45.472	19.5748	17.9587	20.8795	20.9851	18.069
ENSRNOG00000027410	221	258	163	193	197	91	128	183	111	130	5.89412	6.72936	4.29397	5.11914	5.31138	2.42096	3.42877	4.91208	2.96383	3.39984
ENSRNOG00000001469	245	139	163	332	206	192	84	160	119	122	4.48328	2.6083	2.97774	5.78956	3.50376	3.73358	1.48367	2.78325	2.1677	2.30566
ENSRNOG00000005480	1242	800	778	1105	1104	586	595	621	710	627	40.6591	26.6432	25.2009	36.2743	34.8078	19.7067	19.5156	19.5352	22.8885	21.7734
ENSRNOG00000012074	940	1091	738	845	977	611	535	597	534	589	31.4013	36.2281	24.6005	27.9892	32.7836	20.3511	17.8133	19.859	17.7265	19.3207
ENSRNOG00000017036	706	720	469	857	836	439	491	487	386	437	70.4505	71.1241	46.2362	83.3027	81.2684	43.0431	47.822	47.4115	37.836	43.1627
ENSRNOG00000031421	1559	2028	971	1657	1319	936	1254	786	727	1004	61.791	80.0129	38.4609	65.4849	53.1975	36.5852	49.7548	31.4359	29.0811	38.4227
ENSRNOG00000019604	46	27	43	63	55	28	39	30	20	29	0.963807	0.578759	0.890366	1.31025	1.13402	0.599487	0.799588	0.619058	0.415716	0.619246
ENSRNOG00000036745	818	879	707	1061	1154	570	556	557	573	632	9.12374	9.79494	7.93871	11.9353	13.1558	6.34841	6.26711	6.30422	6.48837	6.90932
ENSRNOG00000028703	158	169	112	203	142	130	91	88	101	80	3.15464	3.39691	2.2454	4.06602	2.8704	2.60262	1.8297	1.7918	2.03966	1.61531
ENSRNOG00000000195	46	41	45	63	34	23	28	29	30	33	0.71313	0.632188	0.701138	0.976675	0.545994	0.36197	0.443717	0.453476	0.467585	0.490286
ENSRNOG00000004100	1185	2119	2056	2215	2164	1349	1318	1277	819	1327	31.4261	57.8566	54.2193	59.2948	55.5781	36.6536	34.5916	32.6054	21.5951	38.2243
ENSRNOG00000015121	313	396	262	396	482	225	224	240	244	225	4.2872	5.39943	3.61171	5.46083	6.77548	3.08239	3.10335	3.34936	3.39567	3.0334
ENSRNOG00000033564	464	373	317	388	276	230	204	234	226	246	32.595	26.9917	22.0369	26.6887	18.3048	16.4261	13.9869	15.5696	15.4246	18.4405
ENSRNOG00000056297	102	67	83	97	175	59	52	95	61	61	2.03777	1.33575	1.63886	1.91039	3.42731	1.17506	1.03513	1.87403	1.19887	1.25315
ENSRNOG00000032917	363	786	424	513	704	463	382	217	218	472	7.44641	16.2384	8.74249	10.5657	14.5814	9.53178	7.89226	4.48368	4.50797	9.64386
ENSRNOG00000018483	835	1021	732	666	662	470	529	478	428	556	16.5621	20.4203	14.5251	13.266	13.0391	9.3973	10.4619	9.35572	8.49853	11.2811
ENSRNOG00000021012	181	99	109	184	201	67	81	122	120	96	2.6302	1.44564	1.59662	2.66068	2.92194	0.990309	1.18019	1.77836	1.75152	1.39993
ENSRNOG00000003975	7743	6764	5976	8480	8711	4730	4820	4622	4792	4721	714.518	631.331	528.364	753.364	756.895	420.279	419.455	396.782	417.328	443.195
ENSRNOG00000015212	225	390	180	292	282	180	237	147	139	158	8.32158	14.3	6.61699	10.6704	10.3283	6.66421	8.75037	5.41899	5.14832	5.88795
ENSRNOG00000002488	196	253	159	230	221	132	116	154	121	143	3.2128	4.20912	2.61736	3.7563	3.54156	2.19513	1.89366	2.46214	1.97346	2.44267
ENSRNOG00000055305	237	207	150	290	334	146	121	131	166	203	4.04556	3.32714	2.48442	4.82927	5.48259	2.46578	2.08391	2.14931	2.69315	3.37491
ENSRNOG00000012840	3654	2530	2914	3571	2870	2054	1840	2034	1974	1887	106.654	74.1941	85.2031	103.632	83.6563	60.09	53.6568	58.8951	57.2355	55.2817
ENSRNOG00000003148	244	158	178	243	392	139	154	169	133	170	8.83854	5.87646	6.47695	8.79922	13.8433	5.14792	5.54033	6.00102	4.81028	6.40721
ENSRNOG00000016695	262	130	196	253	216	120	151	139	123	133	5.03573	2.50106	3.73449	4.82461	4.08184	2.3098	2.8564	2.61513	2.33071	2.56
ENSRNOG00000003259	369	253	249	450	395	221	234	224	175	228	8.71898	5.78776	5.94414	11.1686	9.33954	4.93512	5.73072	5.1749	4.28827	5.54717
ENSRNOG00000001833	173	102	89	183	151	88	126	89	56	81	3.15604	1.85585	1.6254	3.33601	2.80849	1.59811	2.31692	1.64982	1.04088	1.46532
ENSRNOG00000047977	1276	1468	984	1166	1229	989	1194	371	411	902	73.4387	83.7451	56.2219	66.535	70.8499	56.5697	68.7508	21.4864	23.7351	50.9862
ENSRNOG00000003835	225	264	204	239	346	167	176	163	120	180	3.0883	3.65646	2.80425	3.26904	4.73549	2.31545	2.42728	2.23995	1.65462	2.484
ENSRNOG00000055962	2913	2195	2038	3137	2172	1479	1455	1585	1499	1847	80.0817	60.9792	56.4476	87.6285	61.6202	41.0573	40.5042	44.4134	41.8253	50.817
ENSRNOG00000012210	307	326	226	338	336	186	186	179	204	213	11.1124	11.6133	8.34655	12.018	12.2949	6.95189	6.72696	6.35327	7.20506	7.6501
ENSRNOG00000011411	116	94	119	108	104	44	78	91	67	61	1.10243	0.886392	1.12985	1.03304	1.01955	0.411247	0.745444	0.885565	0.649996	0.556252
ENSRNOG00000013177	36	50	53	52	66	21	21	41	48	31	0.364203	0.522689	0.537068	0.531435	0.647937	0.220761	0.217697	0.409107	0.492693	0.336998
ENSRNOG00000058386	207	275	106	206	207	100	211	114	86	121	5.40223	7.07783	2.7637	5.37482	5.5357	2.57072	5.49693	3.01937	2.26378	2.99683
ENSRNOG00000047306	709	662	584	879	771	469	405	409	464	533	32.6491	30.6292	26.5864	39.9273	34.7494	21.5122	18.29	18.3342	20.8355	24.9623
ENSRNOG00000017021	128	88	75	126	109	56	73	86	67	50	2.77931	1.93243	1.61382	2.69198	2.28597	1.22722	1.54708	1.80941	1.4219	1.13251
ENSRNOG00000010789	181	175	126	114	214	104	111	111	80	106	3.3178	3.3451	2.35158	2.13283	3.90112	1.97589	2.05155	2.03288	1.49878	2.07519
ENSRNOG00000022540	259	169	153	305	285	147	139	150	167	138	18.1113	12.0944	10.6428	21.4705	19.5605	10.3917	9.57093	10.3922	11.5235	9.9193
ENSRNOG00000059900	4155	2386	2180	4927	4034	2548	1616	2515	2536	1996	417.592	260.345	222.285	510.039	396.454	270.546	153.402	240.22	252.087	233.757
ENSRNOG00000016700	118	46	59	104	61	50	40	45	55	56	6.07904	2.44876	3.02111	5.32207	3.01746	2.60606	2.02434	2.22659	2.78747	3.04208
ENSRNOG00000004072	615	611	504	690	714	368	384	434	423	380	8.62292	8.63827	7.01346	9.60275	9.77262	5.1924	5.33051	5.94733	5.82406	5.50563
ENSRNOG00000030888	1332	1352	1235	1600	1346	878	896	844	839	904	30.5733	31.6705	28.5923	37.2569	30.8797	20.4953	20.5624	19.2256	19.2205	21.5099
ENSRNOG00000055471	1344	1201	1030	1400	1454	837	780	833	876	757	49.6737	45.0272	38.3067	52.0663	53.6206	31.5639	29.3141	30.925	32.8121	29.1424
ENSRNOG00000016260	138	166	83	126	117	78	85	79	77	81	2.83718	3.37367	1.71236	2.58496	2.4339	1.59195	1.76467	1.64169	1.60843	1.64209
ENSRNOG00000048580	241	294	198	260	300	149	163	113	188	209	8.4948	10.5332	6.94163	9.06178	10.17	5.34132	5.6428	3.84157	6.47735	7.62572
ENSRNOG00000021828	2237	1888	1622	2429	2391	1359	1268	1309	1406	1374	67.1934	57.5058	48.42	71.9804	69.6699	41.1018	37.6194	38.2875	41.608	42.7055
ENSRNOG00000014867	48	37	42	67	33	26	21	40	29	28	0.615543	0.47952	0.538335	0.84747	0.426745	0.338948	0.27444	0.507503	0.37026	0.36221
ENSRNOG00000005196	121	117	94	135	136	76	75	77	79	76	1.31845	1.26604	1.02507	1.47277	1.52145	0.823841	0.88065	0.880581	0.86943	0.828677
ENSRNOG00000020485	65	38	56	60	63	37	33	43	23	43	0.919794	0.526599	0.795362	0.841707	0.918139	0.519297	0.477211	0.622942	0.339895	0.578906
ENSRNOG00000013321	246	228	225	320	266	181	130	149	200	157	2.35953	2.13709	2.14513	3.0675	2.6389	1.69091	1.26316	1.46402	1.94805	1.43568
ENSRNOG00000000341	119	94	89	145	96	66	73	75	73	58	1.36294	1.09835	1.02035	1.67096	1.08405	0.774511	0.834657	0.848778	0.836599	0.692499
ENSRNOG00000021264	381	378	297	449	418	246	246	204	240	288	25.4539	24.9042	19.6338	29.7157	28.2416	16.1156	16.3861	13.6992	16.0478	18.7606
ENSRNOG00000016538	44	55	40	56	49	31	20	45	31	28	0.465326	0.563835	0.423326	0.588803	0.522426	0.322601	0.214384	0.482351	0.32576	0.281594
ENSRNOG00000011330	613	2088	1730	1406	1349	718	578	1150	1094	1033	37.8298	129.222	106.116	85.8371	82.531	44.106	35.3072	70.5017	66.8409	62.7184
ENSRNOG00000007622	217	191	156	270	366	135	140	163	166	160	9.21067	8.30589	6.68145	11.4124	15.2974	5.88391	5.96719	6.8377	7.0048	7.01196
ENSRNOG00000021424	155	157	198	272	304	113	95	154	141	190	5.74149	5.83441	7.29767	10.1915	11.6265	4.17942	3.79244	5.66791	5.16743	7.00309
ENSRNOG00000034198	162	143	142	152	186	112	89	81	123	96	13.0297	11.2511	11.3228	11.9214	14.9387	8.80979	7.10702	6.61218	9.79773	7.48868
ENSRNOG00000012495	126	131	95	99	137	99	83	72	59	62	1.43754	1.49997	1.08624	1.13708	1.58148	1.131	0.952601	0.835422	0.681066	0.701754
ENSRNOG00000022071	379	328	194	551	249	259	231	231	201	164	6.80991	5.95394	3.48106	9.93196	4.37057	4.70957	4.11906	4.06527	3.5696	3.03993
ENSRNOG00000017003	199	213	170	296	511	144	187	206	179	170	1.23777	1.35151	1.05732	1.8516	3.14066	0.912709	1.15852	1.26033	1.10421	1.09628
ENSRNOG00000026124	693	477	435	700	604	399	335	400	340	384	45.3323	32.0153	28.1476	45.1824	37.3099	26.3943	21.2914	24.8927	21.7958	27.1707
ENSRNOG00000021245	98	70	68	93	119	50	67	66	51	52	5.34073	3.9514	3.66467	5.06076	6.27495	2.772	3.74704	3.65875	2.77429	3.12744
ENSRNOG00000018184	1276	1621	1273	1500	1792	1077	724	906	994	1074	45.6486	57.7821	45.2879	53.0356	63.1307	38.5544	25.9436	32.2993	35.4836	39.0214
ENSRNOG00000000435	591	525	386	704	458	339	350	323	371	322	25.7138	24.5627	17.2359	29.9052	20.2595	15.8781	15.9613	15.2308	16.524	15.9904
ENSRNOG00000017359	1064	1069	833	1063	1172	625	686	716	623	678	32.8569	33.9831	25.8431	32.7763	35.0956	19.7494	20.9231	21.5441	19.0827	21.8128
ENSRNOG00000043007	127	96	88	148	113	65	67	81	67	86	4.86045	3.71975	3.28639	5.51384	4.04886	2.48009	2.49246	2.9309	2.46209	3.46666
ENSRNOG00000000599	122	108	134	116	116	83	77	106	67	48	1.11378	0.976432	1.20275	1.04728	1.04893	0.74721	0.693732	0.959316	0.606563	0.438912
ENSRNOG00000017123	43565	35605	27141	44740	34650	26121	21944	21722	24077	25283	1738.01	1400.62	1082.05	1780.69	1424.49	1021.22	875.583	883.175	977.427	943.625
ENSRNOG00000016408	77	50	58	83	74	55	37	63	32	32	0.647441	0.499828	0.493823	0.69899	0.674631	0.46942	0.309382	0.524639	0.301936	0.303901
ENSRNOG00000025679	547	970	529	543	562	446	350	358	387	486	9.04642	16.4383	8.82284	9.01655	9.17733	7.53881	5.79807	5.85889	6.37801	8.33428
ENSRNOG00000021004	253	181	241	230	206	127	148	149	181	109	6.07246	4.49795	5.78135	5.57299	4.7763	3.13055	3.51203	3.46173	4.30456	2.86094
ENSRNOG00000016412	95	69	56	73	79	49	58	46	47	39	3.76766	2.66131	2.14803	2.69865	2.9952	1.97534	2.20054	1.74276	1.89858	1.49464
ENSRNOG00000042449	363	326	261	355	365	201	188	204	211	271	8.52587	7.71554	6.18941	8.32423	8.62635	4.78733	4.47456	4.87127	5.01865	6.40368
ENSRNOG00000014829	180	215	135	204	231	129	111	119	140	122	4.83243	5.78887	3.60008	5.46164	6.27139	3.46736	2.99882	3.2076	3.82004	3.21912
ENSRNOG00000014548	254	679	545	541	459	312	372	322	223	366	3.66778	10.0804	7.82304	7.76187	6.75491	4.45418	5.38944	4.71433	3.23266	5.14858
ENSRNOG00000017431	216	254	188	225	226	135	155	158	120	146	3.31198	3.95382	2.89236	3.43343	3.40681	2.11229	2.37647	2.40123	1.83716	2.29472
ENSRNOG00000004148	168	244	137	151	180	93	96	133	130	115	3.13984	4.51459	2.56113	2.82837	3.40053	1.71899	1.80615	2.51108	2.4602	2.10646
ENSRNOG00000024605	154	168	124	128	187	93	92	85	104	117	4.63082	5.11919	3.74339	3.82654	5.49259	2.82234	2.76337	2.51092	3.12379	3.65207
ENSRNOG00000020667	624	488	473	735	729	385	342	440	362	439	32.8515	26.18	24.7781	38.5191	37.7978	20.0663	17.5714	22.5055	18.4933	22.9636
ENSRNOG00000013538	841	841	637	966	1010	521	571	567	561	552	18.6738	18.5718	14.2061	21.5251	23.0254	11.4458	12.7802	12.8217	12.6681	11.8062
ENSRNOG00000010274	200	202	185	221	213	109	147	139	136	128	2.9009	2.83258	2.66003	3.18548	3.20779	1.5436	2.15632	2.07169	2.03033	1.7407
ENSRNOG00000018390	512	457	460	764	1023	402	464	375	425	411	14.0692	12.7685	12.5919	20.9924	27.5654	11.1362	12.5974	10.0248	11.4745	11.6427
ENSRNOG00000002680	1058	1934	771	794	992	593	705	795	721	772	9.46272	17.3366	7.69042	7.39005	8.65139	5.34405	7.01567	6.95266	6.38118	7.4329
ENSRNOG00000050655	160	266	227	334	311	169	189	140	181	162	4.60963	7.54731	6.48195	9.51373	9.00975	4.84524	5.43448	4.03678	5.19707	4.55817
ENSRNOG00000029744	116	274	260	209	201	130	84	200	151	121	5.00191	11.8287	11.0973	8.92817	8.63176	5.56238	3.59269	8.56505	6.44897	5.19367
ENSRNOG00000015085	148	170	107	91	83	86	67	81	76	78	2.8735	3.38983	2.08836	1.7623	1.55516	1.70807	1.29376	1.51173	1.44992	1.60867
ENSRNOG00000011293	76	80	103	95	93	75	43	54	58	60	4.0698	4.20032	5.48401	5.02444	5.02923	3.96929	2.30752	2.94627	3.15102	3.16091
ENSRNOG00000011798	645	734	533	732	687	423	414	385	444	498	20.678	26.6216	18.2467	24.0812	25.2373	15.2021	12.7496	13.9229	13.748	16.0108
ENSRNOG00000051487	50	39	32	38	46	20	21	31	34	27	0.652892	0.509944	0.415215	0.497542	0.588673	0.261195	0.277283	0.407886	0.442329	0.355419
ENSRNOG00000027888	44	53	36	49	43	36	27	33	25	25	3.25143	3.79553	2.61299	3.4854	3.15231	2.60317	1.99476	2.40489	1.85338	1.82052
ENSRNOG00000017078	119	93	127	141	148	78	88	86	81	75	5.30861	4.24358	5.59975	6.26	6.37604	3.47853	3.83554	3.69916	3.54436	3.53107
ENSRNOG00000059322	399	408	171	222	197	99	159	237	223	190	12.0538	12.2797	5.15831	6.67298	5.94894	2.99561	4.80958	7.16011	6.78804	5.70732
ENSRNOG00000004812	201	205	261	193	155	120	120	131	165	124	2.21446	2.24645	2.91776	2.11124	1.74712	1.279	1.30593	1.45012	1.82324	1.31986
ENSRNOG00000060542	88	115	65	101	100	81	43	68	56	57	1.12401	1.43711	0.829091	1.29253	1.32602	1.01751	0.551717	0.893639	0.737671	0.688719
ENSRNOG00000003076	226	216	231	288	248	163	136	169	168	151	10.9821	10.5805	11.1203	13.6183	11.8069	7.9107	6.45102	8.08654	8.05632	7.33069
ENSRNOG00000018009	549	567	510	684	662	356	354	365	458	404	9.04228	9.29015	8.47762	11.3935	11.3836	5.79288	5.92943	6.22124	7.7868	6.34478
ENSRNOG00000021719	791	447	434	948	860	491	425	465	392	496	9.32839	5.62075	5.63039	11.5784	12.632	6.9551	5.27757	6.36107	5.0203	6.69955
ENSRNOG00000037247	593	451	383	623	707	389	378	348	328	355	37.3195	29.5324	23.9131	38.9246	42.0896	24.7864	23.2144	20.8548	20.1605	24.3579
ENSRNOG00000013653	161	122	107	186	247	118	82	88	122	127	4.9862	3.88898	3.3321	5.78377	7.4146	3.73622	2.51895	2.66333	3.74219	4.17107
ENSRNOG00000036672	209	115	123	245	146	127	105	114	85	116	8.94049	4.87895	5.18855	10.3166	6.25974	5.31289	4.43668	4.84539	3.56896	4.88081
ENSRNOG00000021029	13668	11325	10382	12097	15202	8546	7707	7154	7213	10317	5873.61	5090.5	4312.25	5008.86	6075.85	3625.29	3102.97	2926.03	2933.5	4843.27
ENSRNOG00000030712	7155	6707	3679	8217	7775	6850	2995	5538	3059	3437	255.932	243.28	129.93	287.935	264.863	246.167	104.802	189.511	106.018	128.299
ENSRNOG00000019778	299	233	232	217	237	176	150	162	167	140	5.17464	4.10698	4.00816	3.75386	3.98448	3.10351	2.59038	2.74731	2.89047	2.57517
ENSRNOG00000037853	1876	2044	1626	1530	1878	1008	1819	921	968	1134	88.5313	97.948	76.4049	72.2652	86.7133	47.8921	85.3305	42.4276	45.5855	56.0611
ENSRNOG00000052499	129	152	153	167	215	109	125	93	102	104	3.11409	3.64842	3.69651	4.03913	5.23333	2.61837	3.01759	2.24139	2.4621	2.48752
ENSRNOG00000016791	2026	2703	2471	2084	3222	1772	1923	1320	1520	1638	56.1538	77.2542	70.171	58.2612	90.5062	49.9434	53.9116	37.0065	43.3251	47.3776
ENSRNOG00000036816	79	73	85	114	96	65	49	61	64	53	1.91599	1.78307	2.08866	2.68912	2.41105	1.57802	1.15586	1.52003	1.59007	1.23446
ENSRNOG00000002069	51	62	51	61	58	39	34	45	32	35	1.95466	2.3377	1.93786	2.3335	2.3035	1.45899	1.33172	1.74784	1.26067	1.29245
ENSRNOG00000005264	335	374	275	305	340	217	175	226	177	272	10.0106	11.0369	8.21284	9.05024	10.3452	6.39565	5.25231	6.86013	5.35783	7.79753
ENSRNOG00000053502	81	59	79	113	64	50	46	64	62	37	0.659458	0.492809	0.636637	0.914489	0.506149	0.415275	0.371206	0.506881	0.494223	0.318362
ENSRNOG00000048487	103	154	104	149	179	103	77	83	115	73	4.83833	7.4578	4.48737	6.90805	7.92648	4.53149	3.61711	3.70711	5.46162	3.26762
ENSRNOG00000020938	441	1178	719	1200	1246	677	626	585	395	855	11.7667	31.5956	19.0936	31.4399	32.5609	18.1907	16.661	15.3399	10.379	23.1088
ENSRNOG00000007027	839	773	581	718	586	483	397	556	372	484	10.4117	9.41264	7.22558	8.96067	7.64587	5.84786	4.98006	7.1327	4.753	5.56418
ENSRNOG00000008061	239	442	174	155	177	156	126	166	199	131	2.47793	4.61619	1.80562	1.61261	1.82177	1.63268	1.30986	1.70567	2.06838	1.38722
ENSRNOG00000016810	259	168	181	259	239	149	166	110	140	161	18.0885	11.5328	12.529	17.9291	16.6682	10.3919	11.6515	7.69934	9.78625	11.2572
ENSRNOG00000056826	133	164	159	126	171	78	89	115	117	95	1.80658	1.86138	1.86141	1.31111	2.24071	0.784806	0.950691	1.27518	1.97493	0.938525
ENSRNOG00000018584	2780	2052	1755	2986	2663	1606	1875	1747	1624	1186	155.314	115.064	97.823	163.641	147.707	89.3763	104.678	97.038	90.3667	66.4138
ENSRNOG00000020897	3212	2522	1946	2080	2478	1897	1570	1417	1560	1607	92.0326	73.1422	55.3012	59.3012	69.7295	54.1945	44.2746	39.6441	43.7636	47.4447
ENSRNOG00000009805	143	194	130	144	140	101	68	121	103	101	5.2071	7.1424	4.77967	5.30394	5.15225	3.77	2.49691	4.35809	3.7694	3.77716
ENSRNOG00000037225	81	89	84	80	96	60	53	51	63	56	4.05181	4.38688	4.14817	3.97265	4.91453	2.93441	2.65083	2.57711	3.15388	2.6963
ENSRNOG00000034015	748	710	617	752	941	429	423	503	545	584	11.8956	11.2455	9.67503	11.8808	14.7451	6.77175	6.64875	7.80986	8.54997	9.47082
ENSRNOG00000001793	284	475	227	242	210	162	154	225	205	202	2.52803	4.23951	2.0163	2.16391	1.87261	1.4477	1.36664	1.99047	1.82144	1.80931
ENSRNOG00000003131	233	224	152	236	255	142	159	152	120	153	5.32374	5.19244	3.46388	5.38853	5.76242	3.27051	3.62225	3.42077	2.73303	3.58536
ENSRNOG00000008519	728	899	2078	1549	1031	498	1067	699	997	891	12.886	16.0176	36.8686	27.7102	18.473	8.79893	19.0316	12.4292	18.0547	15.728
ENSRNOG00000007213	1215	1294	801	1200	1060	677	801	685	673	846	28.6701	30.4853	18.7852	27.9246	24.6738	15.9235	18.7155	15.9164	15.668	20.0354
ENSRNOG00000012795	78	60	50	37	72	37	33	45	33	48	1.60463	1.26754	1.02965	0.774746	1.45165	0.791961	0.695787	0.921073	0.690435	1.05502
ENSRNOG00000029028	2998	2089	1604	1434	1888	1113	979	1334	1459	1737	47.0356	34.0552	25.4708	22.6522	28.9605	18.0043	15.322	20.4392	22.6848	28.7558
ENSRNOG00000013898	201	163	91	138	141	109	99	110	64	103	5.27702	4.33911	2.40937	3.61781	3.6613	2.89909	2.61125	2.86478	1.69481	2.74975
ENSRNOG00000006199	80	73	79	86	68	52	56	53	50	44	2.21275	2.0221	2.40427	2.45207	1.96132	1.49691	1.7823	1.47866	1.51755	1.20014
ENSRNOG00000007433	185	296	151	158	230	103	130	113	175	154	5.44208	10.147	4.5455	5.87771	7.75127	2.87822	4.46568	3.79349	5.73406	5.15452
ENSRNOG00000000787	118	85	77	122	86	61	64	43	95	60	8.86006	6.02522	5.21182	8.86311	6.14764	4.39683	4.38793	3.16857	6.67188	4.30592
ENSRNOG00000011891	1195	1522	1220	1872	1782	998	1004	983	1026	1014	29.8198	37.8368	30.384	46.5087	44.5856	24.6427	24.8834	24.39	25.5236	24.8874
ENSRNOG00000013663	324	445	225	289	364	180	340	120	193	258	12.1146	17.0957	8.47469	10.7448	13.2489	6.85337	12.5848	4.40783	7.1712	10.079
ENSRNOG00000053869	53	60	45	90	54	47	33	49	33	38	1.02711	1.18695	0.867805	1.74857	1.04493	0.934444	0.653097	0.948383	0.652779	0.765749
ENSRNOG00000008738	215	165	188	255	239	139	130	154	144	137	4.55625	3.59366	4.03045	5.4687	5.0581	3.03734	2.77895	3.26222	3.0778	3.01382
ENSRNOG00000000571	17897	16430	14038	21116	19293	11989	11528	11536	12223	11614	433.839	401.558	340.729	508.245	461.406	292.62	278.281	275.82	293.61	288.454
ENSRNOG00000011909	117	123	62	76	121	67	64	59	65	76	1.42405	1.47352	0.766476	0.937399	1.55118	0.811289	0.798197	0.739507	0.819241	0.874637
ENSRNOG00000033653	57	69	76	70	52	39	37	56	45	38	1.1545	1.40522	1.54015	1.41137	1.03751	0.792381	0.739167	1.11226	0.900766	0.793626
ENSRNOG00000006167	175	106	147	245	201	99	131	117	124	110	2.42268	1.48565	2.0253	3.39985	2.71917	1.39671	1.81325	1.58387	1.71155	1.6174
ENSRNOG00000008113	635	707	444	461	658	503	363	315	380	371	6.86592	7.86145	4.85796	5.03413	7.04376	5.60646	3.94802	3.38692	4.12215	4.20814
ENSRNOG00000010258	281	435	281	270	395	200	238	196	203	269	6.85854	10.7134	6.91887	6.63991	9.74797	4.91535	5.85968	4.82432	5.03092	6.55943
ENSRNOG00000025608	340	266	484	472	276	319	196	207	234	268	7.85115	6.80351	11.7201	11.9558	7.56735	7.70284	5.43315	5.91966	5.92766	6.07567
ENSRNOG00000030467	311	187	173	382	374	251	158	171	152	220	14.9329	9.15954	8.34775	18.333	17.8074	12.1807	7.56445	8.12476	7.28018	10.8262
ENSRNOG00000005344	188	260	168	192	168	112	137	127	133	142	4.04763	5.43794	3.56768	4.09894	3.67235	2.36364	2.95198	2.75218	2.86606	2.94912
ENSRNOG00000014153	262	143	165	204	142	141	99	136	109	126	7.7765	4.3125	4.91039	6.04281	4.1972	4.20749	2.94955	3.992	3.22589	3.81579
ENSRNOG00000005690	90	69	78	127	84	54	54	68	63	60	3.32703	2.56782	2.85641	4.63594	3.04433	1.99379	1.97902	2.46863	2.3133	2.28866
ENSRNOG00000001979	4328	3597	6191	7816	5734	3818	5248	3087	2561	3774	137.16	114.033	196.028	246.279	181.552	121.572	166.442	98.0069	81.2002	119.106
ENSRNOG00000010017	138	99	134	93	100	81	70	55	61	110	2.86653	2.06502	2.79469	1.95678	2.08026	1.71089	1.48352	1.15052	1.29431	2.33059
ENSRNOG00000048495	276	468	152	244	258	190	246	162	143	194	3.62301	6.17792	1.98768	3.18489	3.33596	2.51667	3.22797	2.10575	1.86856	2.61163
ENSRNOG00000001713	1397	1513	1136	1478	1471	982	614	1098	1039	946	27.2734	28.9733	22.2626	28.8496	29.7899	18.7294	12.0379	21.9159	20.6166	17.351
ENSRNOG00000005424	1271	1750	953	1341	1404	803	945	778	802	1171	46.2779	61.7384	34.0362	48.0995	50.7986	28.1166	33.698	27.7752	29.0027	39.5519
ENSRNOG00000009217	460	349	340	532	473	274	269	260	316	323	29.4556	22.5821	21.5867	33.8434	29.6902	17.6178	16.9168	16.2499	19.8807	21.3112
ENSRNOG00000013783	960	775	729	1450	1354	679	722	650	805	671	24.693	20.5051	18.8147	37.53	33.9193	17.9091	18.4733	16.3523	20.5258	18.451
ENSRNOG00000018052	254	344	329	315	279	195	192	186	201	245	3.34778	5.2613	4.503	4.52728	4.07925	2.50934	2.51377	2.35882	2.79987	3.21871
ENSRNOG00000016967	1030	968	1062	833	757	406	785	697	690	534	34.2601	30.4626	31.9436	26.973	25.1131	13.6818	25.2831	22.6499	21.7589	16.7749
ENSRNOG00000042389	565	657	347	571	532	363	337	330	347	414	25.0828	28.8799	15.3338	25.1231	23.8467	16.0045	14.9093	14.6646	15.4358	18.0453
ENSRNOG00000007048	451	481	401	556	534	303	325	322	334	340	86.0856	91.1486	74.835	102.906	99.0875	57.0282	60.1173	60.8978	62.7709	64.7286
ENSRNOG00000036839	1432	1641	1374	1621	1577	1133	1072	930	874	1117	68.5814	77.1312	64.7088	74.9915	73.9648	53.8526	50.9567	44.7654	40.9816	51.8447
ENSRNOG00000010629	464	423	364	547	522	284	302	372	350	246	6.41136	5.8372	4.98371	7.49614	7.03188	3.97913	4.1333	5.04628	4.77973	3.54176
ENSRNOG00000008937	1963	1209	1692	2274	1984	1416	1254	1028	1216	1206	69.9844	43.4538	60.107	80.3615	69.4506	50.8623	44.3125	36.0362	43.0298	43.7985
ENSRNOG00000006079	338	522	304	341	364	263	256	263	236	235	3.97544	6.19259	3.59229	4.00706	4.26951	3.1154	3.00853	3.07373	2.75654	2.7884
ENSRNOG00000000108	523	451	609	477	439	334	227	335	375	406	33.9025	29.1324	39.0331	30.4527	28.3116	21.1663	14.4415	21.4116	24.0334	25.5871
ENSRNOG00000023400	860	552	428	1098	804	689	455	437	487	444	11.1895	7.12511	5.58737	14.3039	10.6865	8.89214	5.957	5.77789	6.41134	5.61263
ENSRNOG00000029127	88	93	134	82	113	76	50	73	83	60	4.04394	4.38657	6.09404	3.76667	4.99817	3.55098	2.27205	3.24653	3.74812	2.95557
ENSRNOG00000011543	74	80	110	77	93	61	50	67	61	52	3.36513	3.6084	4.90385	3.46776	4.24612	2.69802	2.24217	3.03263	2.71469	2.33016
ENSRNOG00000014405	562	382	395	530	516	356	276	318	335	317	93.0627	64.8959	63.2634	86.1718	80.2117	57.6881	43.1176	49.5953	53.0832	55.7392
ENSRNOG00000020027	483	453	447	530	572	322	318	375	299	355	7.88656	7.40336	7.17573	8.56752	8.46931	6.32461	5.63448	6.74417	4.73541	6.23499
ENSRNOG00000006995	571	543	582	561	634	426	338	440	362	377	7.61827	6.97515	7.53605	7.11144	8.37769	5.34863	4.37475	5.74909	4.54446	4.84984
ENSRNOG00000006600	277	359	301	269	291	188	237	213	179	189	5.14649	6.88395	5.63438	5.03269	5.29819	3.62425	4.43449	3.89566	3.33272	3.77461
ENSRNOG00000000521	2858	3997	2203	2904	3742	1512	1789	1814	1544	3929	126.367	191.522	101.188	133.669	164.522	70.6499	83.1938	81.3181	69.8465	190.839
ENSRNOG00000007390	1649	1586	1564	2630	2734	1100	1418	1364	1437	1524	63.7127	62.1435	60.6006	101.576	104.235	43.0271	54.9695	52.027	55.4461	60.9582
ENSRNOG00000019036	1274	1010	1213	1239	1402	632	891	768	810	1033	46.9487	37.9507	44.6145	45.2487	50.2922	23.6598	32.6796	27.7268	29.5257	39.5141
ENSRNOG00000051440	298	277	290	279	180	139	161	222	212	157	2.02359	1.88645	1.97614	1.89265	1.23076	0.956792	1.10565	1.52517	1.45056	1.07548
ENSRNOG00000036688	4832	4415	3348	5124	5250	3179	2938	2985	3157	3218	152.679	143.107	106.954	161.119	162.378	102.512	92.6381	92.9726	99.0659	105.08
ENSRNOG00000011704	504	797	615	394	553	384	479	335	330	401	9.10676	14.4891	11.1306	7.12081	9.92625	7.01674	8.71278	6.03756	5.98692	7.40696
ENSRNOG00000034240	471	500	311	268	270	210	202	308	284	222	3.90143	4.15671	2.569	2.22787	2.24173	1.74554	1.67757	2.54461	2.35111	1.86471
ENSRNOG00000015895	102	97	119	87	135	56	74	72	94	68	1.29173	1.15143	1.35097	1.00098	1.58251	0.643915	0.840013	0.864964	1.20662	0.775329
ENSRNOG00000000130	392	558	309	386	303	269	253	250	237	307	8.54259	12.2674	6.73636	8.42057	6.54645	5.90877	5.44801	5.38787	5.11381	6.78362
ENSRNOG00000046601	272	219	129	185	167	180	97	81	180	119	4.63152	3.9309	2.12071	3.03462	2.73496	2.78167	1.82553	1.2976	3.01935	1.91155
ENSRNOG00000012818	81	62	68	67	88	51	45	56	53	42	0.996206	0.769415	0.82844	0.816178	1.05676	0.639029	0.548841	0.670455	0.64234	0.541974
ENSRNOG00000011987	630	1081	765	735	777	546	532	537	521	559	16.9682	28.374	20.3606	19.5643	21.2144	14.3515	14.2598	14.4846	13.9798	14.3396
ENSRNOG00000030266	124	117	134	175	156	95	95	102	106	79	1.19431	1.1458	1.29318	1.69886	1.48153	0.935128	0.914369	0.964754	1.01068	0.808683
ENSRNOG00000017150	279	269	206	305	344	190	199	177	180	203	17.9037	17.6846	13.1632	19.3977	21.5242	12.2268	12.5391	11.0701	11.377	13.7428
ENSRNOG00000008194	1044	724	400	974	984	633	434	560	487	680	8.12968	5.68079	3.1244	7.56764	7.60792	4.96412	3.37428	4.33293	3.75401	5.39355
ENSRNOG00000006004	813	691	540	824	784	541	443	478	481	530	11.3037	9.91485	7.59845	11.5937	10.8223	7.77327	6.23146	6.65122	6.72782	7.74403
ENSRNOG00000019438	521	260	247	473	389	234	248	290	248	260	8.15028	4.18634	3.8935	7.41044	5.97307	3.74989	3.89464	4.45991	3.87692	4.27631
ENSRNOG00000019162	501	295	261	501	355	287	265	248	257	239	8.82972	5.29279	4.63043	8.78169	6.17997	5.13158	4.67137	4.34422	4.5369	4.30539
ENSRNOG00000032364	179	320	237	156	226	168	147	90	158	195	14.545	14.4614	9.06296	5.03089	14.0287	7.67997	6.40547	2.86337	8.11467	8.61349
ENSRNOG00000011762	518	596	445	552	587	421	356	333	285	434	10.4668	12.469	9.05034	11.2416	12.3108	8.37625	7.14844	7.01347	5.91482	8.61605
ENSRNOG00000021166	3519	2719	2765	4028	2007	2052	1812	2055	1941	2341	99.6912	78.5002	78.6213	114.444	56.3021	58.8554	51.0766	57.2648	54.5286	68.5059
ENSRNOG00000007739	671	617	442	835	764	433	546	381	409	490	20.3339	18.3165	13.1679	24.8919	23.3005	12.7747	16.3403	11.5079	12.3154	14.1944
ENSRNOG00000002693	309	319	293	382	360	211	226	230	231	230	33.1945	34.8396	31.3117	40.7273	37.7714	22.6812	23.9905	24.0785	24.4643	25.4927
ENSRNOG00000010966	3142	3471	2467	3271	3476	2199	1901	2165	2265	2209	54.2717	58.8942	42.4702	56.3586	61.1748	37.3495	32.9704	37.7289	39.4995	36.6631
ENSRNOG00000053560	238	368	325	239	201	129	171	201	179	251	15.6296	25.1513	21.0634	15.532	12.2397	8.68	10.8291	12.2853	11.4111	18.3698
ENSRNOG00000001687	53	59	56	49	66	37	44	38	31	42	0.890804	0.96952	0.942361	0.823458	1.10894	0.620053	0.730906	0.648941	0.516168	0.679876
ENSRNOG00000023799	160	197	97	143	151	95	142	88	77	106	6.8499	8.44718	4.13026	6.10148	6.45818	4.03697	6.05448	3.74197	3.29064	4.52083
ENSRNOG00000019028	574	512	399	717	596	334	474	365	375	355	42.5872	40.2374	29.5504	53.1157	41.49	25.6864	34.4213	25.4122	27.3097	29.5337
ENSRNOG00000020393	800	670	616	807	820	547	430	514	530	506	27.6826	23.8451	21.5974	26.3946	29.069	17.3924	16.5538	17.7116	17.6319	17.4899
ENSRNOG00000046639	58	72	72	53	51	39	46	42	40	41	0.925553	1.15683	1.12966	0.839302	0.824812	0.610318	0.727477	0.664097	0.64939	0.646025
ENSRNOG00000060168	280	322	156	267	260	166	167	179	148	215	4.64486	5.30862	2.58965	4.44983	4.42948	2.71066	2.78401	3.00145	2.48809	3.42332
ENSRNOG00000016423	406	319	229	418	373	241	219	267	238	223	3.03429	2.39564	1.71991	3.12812	2.79088	1.81703	1.64471	2.00423	1.79439	1.6888
ENSRNOG00000032436	320	336	279	353	380	211	232	221	227	245	12.6016	13.0137	10.9533	13.9004	15.263	8.19944	9.18648	8.79978	8.97359	9.37758
ENSRNOG00000008618	185	243	152	190	212	134	128	131	129	147	3.42835	4.46225	2.80865	3.53034	4.0171	2.45926	2.38875	2.47424	2.43532	2.64151
ENSRNOG00000004019	164	361	301	512	405	254	239	267	257	170	4.49692	10.3094	8.28877	14.2163	10.7128	7.28293	6.61004	7.13972	7.11138	5.1465
ENSRNOG00000048834	248	209	242	239	367	188	179	145	240	137	11.276	9.74713	10.8735	10.6605	15.9344	8.69358	8.07305	6.36478	10.6824	6.56665
ENSRNOG00000059834	3	6	5	6	7	51	131	18	52	83	0.168662	0.28135	0.224048	0.302418	0.316175	2.26818	5.7119	0.806039	2.27992	3.81459
ENSRNOG00000009550	52	64	35	88	67	302	299	467	119	1614	1.24256	1.53739	0.846551	2.11003	1.60231	7.12054	7.08176	11.073	2.86701	38.2836
ENSRNOG00000033680	108	232	248	64	155	1315	666	991	408	3298	4.00794	8.62904	8.91598	2.37879	5.74833	47.3202	23.9722	35.8434	14.8461	117.183
ENSRNOG00000020480	631	588	1161	584	457	4782	4532	4570	4011	4796	11.1541	10.4307	20.5045	10.3466	8.10215	84.568	79.843	80.5344	70.7491	84.7031
ENSRNOG00000032297	151	98	152	186	172	649	479	867	250	2367	6.32872	4.06255	6.35325	7.82742	7.4524	26.6984	20.0793	36.7371	10.6033	95.5563
ENSRNOG00000016690	67	77	68	86	88	259	261	419	157	1197	1.77	1.99146	1.80057	2.27619	2.38108	6.62274	6.86777	11.2335	4.20636	29.3266
ENSRNOG00000032522	14	18	10	2	28	151	104	23	22	63	0.820128	1.15985	0.573805	0.14818	1.47136	9.03356	5.82815	1.23086	1.24985	4.38047
ENSRNOG00000025676	20	23	69	18	9	156	77	195	117	147	0.512182	0.614762	1.76933	0.480127	0.241351	4.01985	1.95038	4.88386	2.92868	3.90923
ENSRNOG00000007234	524	677	645	747	642	1884	2137	2955	1325	7211	9.71022	12.4671	11.8814	13.7808	11.8933	34.5754	39.3704	54.4472	24.5694	130.756
ENSRNOG00000016552	1382	1840	3470	1351	1457	6246	9134	6368	5272	17748	29.0493	38.1694	73.0863	28.4189	31.5159	129.787	193.837	136.375	112.703	356.548
ENSRNOG00000057089	9	7	22	4	27	32	39	186	22	40	0.423953	0.339821	1.0209	0.192367	1.24735	1.44562	1.74222	8.39676	0.999266	1.76026
ENSRNOG00000011474	575	193	641	722	376	1594	1961	2426	2840	2753	9.59785	3.0128	10.7521	11.3122	6.6938	26.2745	32.6693	42.3164	48.697	46.3666
ENSRNOG00000002487	13	20	19	12	14	76	47	83	74	74	0.496115	0.776333	0.724503	0.450004	0.552947	2.81392	1.75324	3.12608	2.8151	2.65403
ENSRNOG00000007370	14	18	57	27	20	91	258	61	65	124	0.175779	0.232753	0.718079	0.340688	0.262566	1.13651	3.20632	0.75992	0.820491	1.5043
ENSRNOG00000009570	12	8	2	14	33	67	74	24	45	79	0.359022	0.252232	0.154945	0.429145	0.923154	2.02742	2.12772	0.67371	1.55047	2.69841
ENSRNOG00000020035	177	59	177	69	86	917	449	282	457	221	6.26636	2.07349	6.20421	2.46314	3.06552	31.8853	15.5954	9.90107	15.9113	7.6593
ENSRNOG00000047967	51	130	196	168	286	527	447	726	839	836	0.741884	1.93012	2.82907	2.43518	3.99349	7.79544	6.40541	10.1429	11.9658	12.9307
ENSRNOG00000053460	114	85	123	123	69	475	353	347	490	412	5.81256	4.38434	6.12487	6.17048	3.33345	24.1408	17.3758	16.6251	24.1409	22.2134
ENSRNOG00000019481	7469	5368	7082	3836	2969	27256	16565	25354	21142	13772	231.749	170.154	220.168	118.621	90.6478	853.027	508.524	770.376	647.143	438.909
ENSRNOG00000009855	2	5	40	0	14	73	33	41	39	49	0.0689894	0.133377	0.985531	0.020781	0.359697	1.74108	0.821664	1.02388	0.971236	1.14896
ENSRNOG00000020058	21	15	28	15	12	45	85	55	110	54	0.109278	0.0782704	0.144552	0.0777163	0.063438	0.230222	0.423892	0.271786	0.545233	0.283252
ENSRNOG00000020440	1188	1379	2115	1127	773	6581	4775	4317	5124	3908	55.4793	65.3617	98.2247	52.661	35.4469	305.802	217.576	195.31	234.838	186.208
ENSRNOG00000017286	1702	57	1723	70	907	5191	2391	3169	1681	4151	51.284	1.71939	51.3384	2.10499	27.2277	154.38	71.3509	94.7097	50.1444	122.148
ENSRNOG00000016037	962	1697	828	664	1236	4170	5111	3439	3364	3779	24.6424	45.1363	21.0847	17.116	30.2274	109.775	129.619	84.389	85.643	107.305
ENSRNOG00000053410	57	72	107	39	67	436	307	90	60	337	0.712737	0.890218	1.32783	0.493215	0.861131	5.35108	3.82211	1.14189	0.754242	4.09826
ENSRNOG00000053036	14	22	38	6	10	41	22	123	87	48	0.827585	1.23111	2.13508	0.386171	0.620819	2.28886	1.28966	7.23035	5.07009	2.59382
ENSRNOG00000057556	76	124	284	102	180	653	421	425	486	729	0.95185	1.59144	3.54056	1.28688	2.20413	8.32827	5.29482	5.22012	6.08715	9.75226
ENSRNOG00000012343	97	101	163	148	127	541	323	376	413	585	2.72578	2.84792	4.54977	4.12709	3.53518	15.1009	8.99905	10.4255	11.4161	16.6551
ENSRNOG00000047986	3545	1572	2249	3096	1147	9517	3630	8825	12034	6015	307.669	131.733	190.052	264.642	101.703	788.871	307.817	763.6	1025.34	481.538
ENSRNOG00000020503	65	39	150	30	16	207	266	215	182	159	1.88992	1.16458	4.34826	0.862999	0.48289	6.08855	7.61891	6.1632	5.21164	4.68351
ENSRNOG00000002826	88	83	84	65	57	195	169	268	125	521	1.76269	1.64831	1.68888	1.31897	1.18305	3.86095	3.41108	5.4784	2.54653	9.99381
ENSRNOG00000030170	15	34	166	26	13	266	176	232	35	144	0.358996	0.816537	3.85789	0.617315	0.310308	6.29493	4.12595	5.27167	0.841634	3.52949
ENSRNOG00000028652	14	23	45	36	35	128	126	60	110	88	0.288899	0.464578	0.924768	0.731269	0.717651	2.62131	2.56961	1.22221	2.23683	1.82289
ENSRNOG00000002314	6	8	11	7	4	21	19	29	23	27	0.0752035	0.097364	0.139711	0.0911733	0.0486357	0.249462	0.231766	0.348828	0.275758	0.312622
ENSRNOG00000006204	17	25	26	12	16	124	75	27	55	31	0.516437	0.788166	0.801538	0.390433	0.47342	3.86556	2.23906	0.788406	1.66481	1.00676
ENSRNOG00000008842	58	45	99	141	68	263	93	185	543	235	1.73005	1.33777	2.95123	4.25892	2.09975	7.69907	2.78063	5.58232	16.2022	6.72842
ENSRNOG00000007229	495	144	705	253	309	1183	1041	738	1386	1646	31.898	9.54438	45.5323	16.4409	19.6642	77.037	66.2226	46.6343	87.9746	110.142
ENSRNOG00000022054	758	869	2488	1245	771	3923	3674	2878	4056	4524	21.5104	25.2348	71.0061	35.4609	21.5616	113.422	103.245	79.9175	114.069	133.307
ENSRNOG00000006019	266	248	1102	1684	1191	3188	3113	1412	3139	3044	27.6494	26.5997	115.239	172.828	119.41	341.248	326.526	145.338	324.603	344.159
ENSRNOG00000016353	72	103	482	83	208	492	935	305	472	719	1.79579	2.5523	11.8663	2.04953	5.08758	12.1979	22.9863	7.44966	11.6084	18.149
ENSRNOG00000046629	27	14	22	16	15	66	74	34	53	59	0.945186	0.488253	0.776999	0.554594	0.536171	2.23888	2.53509	1.18148	1.83336	1.93786
ENSRNOG00000020775	262	901	533	100	408	1528	197	1402	770	2789	12.4558	42.7034	24.9299	4.76389	19.4285	71.352	9.20548	65.8509	35.9808	130.845
ENSRNOG00000001329	15	4	11	12	4	21	22	37	36	23	1.82473	0.589952	1.31871	1.43765	0.575591	2.5587	2.69746	4.45677	4.32798	2.82409
ENSRNOG00000059786	40	61	83	64	27	90	106	282	222	123	1.0367	1.55274	2.11336	1.65095	0.721259	2.27237	2.73541	7.30627	5.73578	3.02844
ENSRNOG00000059326	53	57	94	45	47	211	116	170	210	179	0.732287	0.783386	1.28615	0.622681	0.662719	2.85146	1.59059	2.35601	2.8961	2.39007
ENSRNOG00000019630	4487	3455	4975	4115	2679	16342	13583	9452	6261	12518	48.3473	37.0995	53.7645	44.4522	29.4258	175.543	147.338	103.045	68.2871	131.23
ENSRNOG00000018748	108	151	91	133	94	336	407	259	279	419	3.72825	5.63474	3.27373	4.82009	2.95221	13.3904	13.1157	10.0728	9.93112	17.2375
ENSRNOG00000020832	18	16	34	10	30	49	52	72	91	54	0.975692	0.933032	1.86318	0.563418	1.51084	2.79893	2.75538	3.61778	4.88012	3.57678
ENSRNOG00000025502	11	13	54	31	19	79	46	69	86	96	0.121472	0.127918	0.508589	0.298829	0.17746	0.748721	0.433847	0.655446	0.797907	0.919411
ENSRNOG00000006588	23	31	58	16	37	83	115	81	116	86	0.627319	0.831546	1.55112	0.432962	1.01232	2.20335	3.06891	2.16314	3.11451	2.27433
ENSRNOG00000018494	2890	626	2859	764	1886	1884	5819	4478	6310	7625	69.25	14.7954	67.897	18.2655	45.722	44.41	138.489	107.174	151.033	177.282
ENSRNOG00000008432	300	271	369	388	215	977	569	1066	938	892	6.67767	6.0895	8.26934	8.75027	4.78147	21.9412	12.736	23.7539	21.0034	19.7344
ENSRNOG00000011200	16012	9436	14067	10506	13605	24185	29603	42084	35248	51587	460.45	270.549	401.32	299.026	386.889	696.605	847.816	1197	1006.87	1506.91
ENSRNOG00000028036	118	173	299	129	117	479	401	458	566	493	1.23251	1.85002	3.13482	1.3496	1.19431	5.07041	4.12418	4.67139	5.79461	5.28842
ENSRNOG00000055451	9	11	14	17	25	51	77	23	23	45	0.477574	0.590138	0.719565	0.86161	1.31246	2.53711	3.83604	1.17826	1.15006	2.23561
ENSRNOG00000021314	436	582	692	489	574	1403	1036	1402	907	3213	8.81458	11.7598	14.0123	9.86714	11.6921	28.2522	20.9408	28.3669	18.2913	64.4368
ENSRNOG00000009636	13	6	28	11	7	91	19	22	17	37	0.159283	0.0841177	0.348058	0.133262	0.0868513	1.10989	0.235049	0.266938	0.213891	0.444505
ENSRNOG00000052690	5	6	17	12	4	35	22	18	28	23	0.325053	0.377252	0.980487	0.662903	0.281857	1.90279	1.26756	1.07606	1.60683	1.20851
ENSRNOG00000002212	1397	1521	1733	630	1103	3067	3274	3302	4622	3758	74.7283	81.0896	92.3831	33.5016	58.8566	163.004	174.17	176.754	248.128	200.566
ENSRNOG00000046864	524	566	610	659	348	1429	1151	1515	1584	1969	13.0108	14.1745	15.0766	16.4686	8.65914	35.4344	28.5073	37.3218	39.4912	49.1938
ENSRNOG00000034191	1041	938	1147	560	457	2321	2178	2592	2060	2327	28.7836	25.3928	31.387	15.3825	13.1776	63.3192	59.6042	71.4133	56.5367	61.7625
ENSRNOG00000017448	90	44	45	54	62	205	148	190	128	143	1.71012	0.86601	0.871742	1.03147	1.16332	3.97467	2.78468	3.50762	2.41799	2.88307
ENSRNOG00000026040	18	6	16	12	10	27	45	36	31	29	0.53916	0.212637	0.484173	0.383338	0.306882	0.841281	1.34257	1.07626	0.914669	0.897349
ENSRNOG00000016322	14	20	39	22	33	66	116	31	62	70	3.42936	5.06793	9.27333	5.17701	7.22637	15.8456	26.1474	7.09786	14.0654	18.7588
ENSRNOG00000020989	585	551	606	570	604	1678	1291	1265	1060	2515	15.717	14.8104	16.3239	15.0699	15.2432	49.7886	36.4157	35.2998	29.213	78.5139
ENSRNOG00000018812	9	12	14	14	13	44	22	36	33	31	0.379892	0.517971	0.574024	0.592468	0.532995	1.79792	0.897117	1.41671	1.33924	1.36274
ENSRNOG00000015124	304	349	658	379	422	890	594	1403	1402	1322	6.44682	7.39974	13.8315	7.96244	8.87791	18.9993	12.5945	29.8995	29.7064	28.5026
ENSRNOG00000028662	20	11	62	25	16	54	50	73	114	65	0.535137	0.299367	1.57693	0.655931	0.439045	1.36549	1.28711	1.89179	2.93885	1.62919
ENSRNOG00000013419	112	85	209	61	97	224	177	253	243	601	2.8961	2.21215	5.3997	1.58559	2.56143	5.74751	4.59855	6.57157	6.31378	15.2725
ENSRNOG00000018145	570	747	662	574	351	1338	1352	1362	1311	2336	16.4778	21.7685	19.0652	16.5876	10.0405	38.8515	38.3169	38.7126	37.311	67.8513
ENSRNOG00000012876	1956	1593	1732	1534	1229	4972	3793	3016	4761	4744	54.9697	46.2739	49.5839	43.7931	35.6429	144.222	108.626	85.7084	135.616	137.611
ENSRNOG00000011009	19	48	34	23	27	51	84	102	95	65	0.93987	2.447	1.68429	1.14899	1.3406	2.57394	4.16454	5.02082	4.75244	3.2995
ENSRNOG00000019189	20	30	26	54	37	60	60	61	56	204	0.761029	1.25748	0.878943	2.4613	1.23464	2.73236	2.18436	2.26284	1.92294	8.62577
ENSRNOG00000017981	140	166	142	199	148	548	673	250	268	330	1.6364	1.92112	1.66036	2.32047	1.74441	6.38607	7.8731	2.9354	3.1379	3.81461
ENSRNOG00000010959	531	203	527	428	348	865	957	886	1108	1451	9.49196	3.68177	9.41491	7.62635	6.10116	15.645	17.025	15.5909	19.6076	26.7826
ENSRNOG00000001129	92	106	128	108	104	251	239	283	261	356	2.79241	3.26313	3.84914	3.23149	3.04956	7.72817	7.11732	8.31015	7.75125	11.4479
ENSRNOG00000021602	18	7	14	7	8	25	24	33	31	27	0.640288	0.273255	0.51083	0.271307	0.28009	0.904288	0.873548	1.16523	1.0919	1.00235
ENSRNOG00000020342	45	71	193	63	62	259	227	204	263	160	1.60456	2.56037	6.80299	2.22285	2.15791	9.19628	7.82888	7.07932	9.11066	5.72737
ENSRNOG00000027784	4488	2713	4259	5422	2588	7608	9633	7660	11065	13848	107.058	66.0513	101.561	129.248	61.1876	182.231	226.822	178.928	259.979	335.547
ENSRNOG00000020014	63	50	79	43	54	185	124	158	120	151	0.446804	0.360547	0.555558	0.302868	0.372878	1.34135	0.885905	1.08593	0.843457	1.16835
ENSRNOG00000054423	1263	1266	1354	1026	721	2994	2417	2442	2796	3610	119.468	122.016	126.172	95.2811	66.1393	278.976	221.068	223.328	255.955	344.664
ENSRNOG00000010625	21	21	30	18	19	61	44	49	74	48	0.480978	0.485123	0.674581	0.421285	0.423946	1.42095	0.966483	1.0854	1.63691	1.10597
ENSRNOG00000025689	445	415	411	388	353	1198	1043	747	961	1115	4.85318	4.60261	4.51768	4.26295	3.86201	13.2475	11.4321	8.13491	10.5092	12.3783
ENSRNOG00000004672	1165	1073	2220	1400	918	4136	2874	2878	3598	3505	26.9176	24.9072	51.2533	32.0083	20.9468	95.7509	65.9943	65.9227	82.372	80.9246
ENSRNOG00000016219	390	701	546	452	433	1678	1125	1200	874	1444	11.9602	21.2236	16.6861	13.8642	13.6167	50.3841	34.3696	37.2111	26.9841	42.0957
ENSRNOG00000038970	13	16	17	13	26	32	46	34	55	45	0.238375	0.288924	0.303067	0.245187	0.470774	0.587081	0.820821	0.599129	0.97474	0.82012
ENSRNOG00000018606	91	117	109	83	73	166	357	217	254	173	2.59776	3.31599	3.13625	2.39282	2.17319	4.67703	10.2902	6.35381	7.39035	4.70665
ENSRNOG00000032261	251	334	404	264	248	543	978	619	796	767	9.4562	12.7337	15.1766	9.9278	9.19006	20.567	36.4526	22.8631	29.4943	29.9543
ENSRNOG00000003634	1550	1066	1802	1053	1216	2689	2970	2715	3962	4162	44.2765	31.7147	51.6779	30.9554	37.497	75.6684	87.8302	82.0788	117.058	114.563
ENSRNOG00000020345	659	629	701	653	487	1794	1737	1338	1239	1583	14.6596	14.441	15.688	14.6361	10.6616	40.7039	38.353	29.1919	27.3301	36.7603
ENSRNOG00000004502	2038	2628	4750	1592	1500	7520	5689	6050	6686	4722	58.0393	74.6472	134.084	44.9136	41.9101	213.274	159.351	168.993	188.088	136.303
ENSRNOG00000020776	464	556	670	533	621	1014	945	1204	1051	2781	12.6513	15.4229	18.3644	14.6743	16.9945	27.7797	25.5924	32.3251	28.5139	76.8293
ENSRNOG00000001389	18	9	21	13	7	28	16	31	17	76	0.530098	0.2725	0.621429	0.403388	0.205193	0.871331	0.478402	0.908705	0.515202	2.39886
ENSRNOG00000027938	221	315	513	220	241	778	694	794	743	672	2.51803	3.61139	5.83974	2.49712	2.73482	8.92634	7.91068	9.00842	8.40143	7.7715
ENSRNOG00000017964	16	16	12	18	12	47	43	31	31	29	0.495684	0.483668	0.390614	0.55454	0.410794	1.43132	1.33234	0.98186	0.998593	0.842212
ENSRNOG00000014320	20	44	105	80	101	107	178	159	167	234	0.469432	0.994663	2.3519	1.79507	2.28724	2.40215	4.02704	3.58884	3.74586	5.23907
ENSRNOG00000059579	1455	1369	1186	1239	1068	2183	2900	4462	3228	2424	38.0304	36.6168	30.9408	32.4243	27.046	58.1693	75.4469	113.158	83.7012	68.0628
ENSRNOG00000000814	1773	1431	1645	1131	981	3993	4229	2018	2647	3843	169.475	134.766	154.437	105.596	93.0726	374.644	397.355	191.09	248.818	361.714
ENSRNOG00000037167	84	52	514	250	230	722	600	498	423	462	2.65804	1.68289	16.4371	7.98663	7.37369	23.1273	19.1727	15.8583	13.6071	14.7886
ENSRNOG00000026286	20	19	34	32	26	81	62	63	53	54	1.11588	1.07003	1.83841	1.71731	1.33563	4.43819	3.2654	3.19655	2.77934	3.14592
ENSRNOG00000037871	104	165	283	146	171	392	394	383	478	420	2.39691	3.81952	6.48095	3.33174	3.89566	9.03871	8.97984	8.67451	10.8461	9.77779
ENSRNOG00000006663	247	219	71	114	87	406	237	292	333	487	12.758	10.6386	3.85022	6.07381	4.53972	20.5346	12.2487	14.6958	16.1664	25.614
ENSRNOG00000014702	518	524	726	349	465	1896	1310	749	966	1191	9.57737	9.68636	13.5275	6.50992	8.8835	34.8225	24.4712	14.1477	18.3	21.2586
ENSRNOG00000025327	80	140	177	71	87	251	209	297	317	234	1.41851	2.50088	3.11063	1.25411	1.51007	4.44312	3.65566	5.1258	5.51802	4.23924
ENSRNOG00000054549	346	242	140	228	297	404	492	664	480	901	6.13438	3.7327	2.82765	3.89388	5.28376	11.3498	21.5697	11.9334	8.95925	15.2971
ENSRNOG00000014090	17166	9309	18776	7230	8578	24478	34713	34232	25714	23780	486.439	263.909	529.76	203.327	240.672	691.877	974.535	955.854	719.957	674.043
ENSRNOG00000011367	21	48	48	24	30	86	57	95	79	84	1.07226	2.30527	2.34971	1.183	1.55452	4.12137	2.81905	4.72842	3.95618	3.93356
ENSRNOG00000003260	388	215	776	142	394	901	572	971	925	1108	16.3765	9.29544	32.7267	6.07436	16.498	38.41	24.2377	40.86	38.8136	48.4488
ENSRNOG00000014508	294	477	426	366	295	955	682	851	832	1028	16.2089	26.5217	23.2645	19.8643	15.7001	52.4796	36.6773	45.2139	44.6814	58.5502
ENSRNOG00000026564	14	36	44	33	72	95	93	63	120	94	0.294543	0.739256	0.826953	0.63503	1.4126	1.80355	1.74567	1.16369	2.35156	1.82269
ENSRNOG00000043377	751	912	747	915	793	1359	1514	1639	1011	4106	30.0086	31.5568	29.5289	36.1339	30.4756	58.2442	63.3335	71.0039	41.0308	189.66
ENSRNOG00000027434	574	470	727	462	532	1453	1648	977	1046	1321	8.43057	7.02474	10.7884	6.85053	7.88613	21.5444	24.3246	14.3681	15.4859	19.4768
ENSRNOG00000006280	243	473	304	248	218	470	551	637	271	1519	4.07624	8.06512	5.07855	4.14676	3.55333	8.01555	9.16265	10.4309	4.47074	26.5428
ENSRNOG00000008843	6131	5374	4602	4865	4303	15591	10305	9035	10471	13075	401.615	358.338	291.596	308.808	265.719	998.771	643.902	553.221	653.087	901.282
ENSRNOG00000009946	519	1090	1255	1388	820	2110	2518	2468	1650	2979	6.31342	13.3706	15.2277	16.8382	9.7852	25.8805	30.4079	29.4118	19.8425	36.9797
ENSRNOG00000001926	665	862	953	579	482	1431	1084	1624	1949	2085	16.1069	20.8483	23.2464	14.1807	12.1501	34.3438	26.5327	40.4212	48.4495	48.1879
ENSRNOG00000053145	241	317	246	197	166	522	487	543	561	578	10.264	13.5814	10.3489	8.34576	6.95957	22.108	20.4344	22.6008	23.5455	25.4303
ENSRNOG00000039596	11	32	34	17	20	50	41	62	49	60	0.181445	0.525431	0.549094	0.275589	0.306178	0.824435	0.645662	0.943987	0.78175	1.07356
ENSRNOG00000009590	12	18	56	17	28	60	68	36	69	67	0.119405	0.191215	0.519757	0.153414	0.249594	0.627482	0.608124	0.31822	0.631506	0.622727
ENSRNOG00000021513	100	59	96	256	182	254	454	205	329	342	4.92364	3.10392	4.69334	12.7268	8.47838	12.8539	21.8585	9.49578	15.9529	19.1454
ENSRNOG00000016242	438	341	577	802	832	1176	1739	1673	921	1303	5.68724	4.56952	7.5141	10.5456	10.5436	15.6598	22.5211	21.1736	12.0361	18.1185
ENSRNOG00000028348	34	20	31	12	23	44	59	52	71	48	1.34594	0.797511	1.23347	0.470708	0.916474	1.7263	2.3373	2.06528	2.79705	1.87948
ENSRNOG00000025160	111	288	200	132	155	332	474	267	318	628	10.3996	26.3177	18.0026	12.072	14.5431	29.3936	42.8306	24.6815	29.1406	55.3349
ENSRNOG00000011781	1018	1410	1356	1431	1132	3206	2434	2773	2923	3106	14.3506	20.2972	19.0372	20.0456	15.4954	45.8172	33.8724	37.9325	40.4568	46.0816
ENSRNOG00000018059	15	13	40	23	16	37	44	50	65	48	0.377777	0.339264	1.00604	0.576889	0.405029	0.94991	1.07473	1.20166	1.59502	1.27887
ENSRNOG00000010325	317	357	636	212	274	847	694	963	980	590	13.6002	16.0263	28.4637	8.7692	11.902	35.9237	30.5888	41.1098	45.4103	28.1418
ENSRNOG00000019472	18	9	18	11	9	20	19	44	49	16	1.05281	0.53258	1.06641	0.640666	0.551206	1.15856	1.10815	2.51053	2.82905	0.952708
ENSRNOG00000010071	20	18	37	41	48	88	115	45	41	84	0.828369	0.749081	1.48229	1.63721	1.92041	3.48375	4.55408	1.78474	1.67178	3.34434
ENSRNOG00000012877	7	11	22	9	9	32	34	18	28	20	0.692192	1.13319	2.05204	0.866276	0.816471	3.06129	3.09946	1.58549	2.54538	2.14319
ENSRNOG00000000641	891	1138	1108	1142	1079	2811	2769	2181	1861	2490	30.5554	38.8964	37.8695	38.8909	36.7986	96.1676	94.6761	74.3159	63.7697	86.3436
ENSRNOG00000018785	99	111	124	103	132	164	315	202	305	299	3.53851	4.08637	4.46165	3.70093	4.66327	5.98174	11.1616	7.0515	10.7976	10.974
ENSRNOG00000007927	4189	3443	3356	5348	4504	9187	9291	7304	9482	11800	228.96	189.302	184.022	293.669	248.612	503.389	508.04	400.31	518.045	639.365
ENSRNOG00000007514	20	19	21	16	21	54	35	40	47	43	0.959608	0.939307	0.951948	0.739178	0.894681	2.58119	1.59097	1.69345	2.11697	2.35653
ENSRNOG00000004947	50	55	168	62	63	190	140	224	191	149	1.76818	1.87823	5.8361	2.18419	2.296	6.5036	4.9306	7.94923	6.77313	4.89426
ENSRNOG00000030154	19101	17069	37047	13882	9266	58174	39199	38119	24750	55875	704.706	627.107	1379.94	513.758	347.03	2137.57	1444.17	1429.71	899.39	2023.63
ENSRNOG00000015057	22	17	28	26	16	67	46	28	71	33	0.921978	0.717627	1.12139	1.08296	0.631721	2.76804	1.82312	1.09951	2.81595	1.42788
ENSRNOG00000015498	53	126	77	97	59	331	116	183	113	181	1.42187	3.39079	2.04733	2.58263	1.63957	8.9989	3.1898	5.00679	3.09489	4.70019
ENSRNOG00000033915	1049	1743	2092	1431	1697	3001	2897	4553	3846	3617	37.0344	62.7116	73.3855	50.2619	57.7428	107.932	101.286	155.238	134.016	135.73
ENSRNOG00000014711	16	9	18	12	5	26	37	15	19	38	0.723055	0.393785	0.825057	0.57144	0.260554	1.14905	1.65113	0.694067	0.88266	1.60131
ENSRNOG00000010753	141	146	100	133	139	426	161	248	255	384	6.98989	7.27272	4.9575	6.56771	6.93979	20.9325	7.96078	12.2782	12.6114	18.979
ENSRNOG00000043102	42	32	69	35	62	119	114	134	99	68	0.246918	0.195372	0.404608	0.204296	0.352773	0.713604	0.657702	0.756832	0.567922	0.426791
ENSRNOG00000059840	10	5	16	22	6	15	42	22	25	28	0.207794	0.113651	0.320206	0.442902	0.124025	0.306341	0.827152	0.428372	0.504636	0.592799
ENSRNOG00000049937	123	138	88	114	132	203	210	295	261	352	5.87527	6.62996	4.14883	5.3242	6.01876	9.77348	9.83567	13.5252	12.0991	17.6008
ENSRNOG00000049768	167	245	224	204	227	600	363	519	400	483	2.00938	3.0703	2.77197	2.56776	2.6543	7.25573	4.29992	6.07182	4.74446	6.0482
ENSRNOG00000008095	297	827	1010	888	951	2685	2842	1691	531	1032	6.398	18.4546	21.8247	19.3505	20.1949	59.1793	61.2768	35.8496	11.4802	23.8013
ENSRNOG00000008305	2602	2437	1641	3186	1179	5071	3862	7373	2752	5327	36.7004	34.3779	23.2968	45.1124	17.1606	71.0567	55.1202	106.729	39.7474	72.2508
ENSRNOG00000018627	542	653	707	620	415	1280	1570	988	1163	1479	18.5367	22.7049	24.3998	21.3078	14.1487	44.1757	53.6158	33.5645	39.6113	50.8844
ENSRNOG00000006779	2873	3525	4788	2213	2625	8520	5670	5313	6915	8851	75.1782	90.4588	124.714	57.6573	70.2934	219.011	148.602	140.927	182.338	220.966
ENSRNOG00000014613	1410	2412	2982	1381	1368	3783	5352	4017	3610	4219	25.8751	44.3826	54.9268	25.5477	25.5998	69.2519	98.5973	74.3644	67.0413	75.5563
ENSRNOG00000023841	127	181	180	145	133	284	272	433	348	343	2.36338	3.38938	3.32168	2.68756	2.47231	5.25733	5.03833	8.01232	6.50058	6.29432
ENSRNOG00000010698	22	18	17	9	13	16	38	29	29	62	1.47369	1.15606	1.13665	0.608282	0.895734	1.0453	2.44749	1.93812	1.89708	3.93098
ENSRNOG00000020588	13	10	25	14	23	41	31	38	47	29	0.701999	0.561139	1.34314	0.767106	1.18806	2.2253	1.66138	1.96565	2.47991	1.61029
ENSRNOG00000008245	22	24	17	23	20	79	17	72	22	41	0.863254	0.902086	0.611705	0.836018	0.71289	2.89958	0.643255	2.52777	0.790546	1.56384
ENSRNOG00000016044	40	46	201	61	104	210	174	298	154	143	0.602676	0.674233	2.96627	0.89678	1.54537	3.08739	2.57841	4.4137	2.27812	2.06711
ENSRNOG00000014314	447	440	728	602	508	890	1379	1418	1016	1169	11.2876	11.3385	18.338	15.1783	12.6322	22.7291	34.638	35.2295	25.3769	30.6476
ENSRNOG00000016776	166	184	379	242	164	334	584	564	636	325	2.29207	2.57251	5.23249	3.33139	2.22105	4.68368	7.96929	7.60274	8.65133	4.6311
ENSRNOG00000005266	766	1298	1329	1035	893	2334	1007	4152	897	3057	21.0596	35.893	36.4033	28.3511	24.4828	64.1302	27.5999	113.297	24.5526	83.912
ENSRNOG00000004932	179	200	221	114	143	375	356	392	365	357	2.57269	2.86713	3.1775	1.64198	2.07104	5.37799	5.12321	5.61803	5.24398	5.14247
ENSRNOG00000056596	1510	3330	3004	824	2076	6026	4704	2653	3780	5962	42.7804	95.0598	84.2992	23.2607	57.9302	171.329	132.243	73.7961	106.18	174.836
ENSRNOG00000028493	966	672	971	717	827	1716	1760	1931	1607	1902	12.0927	8.37596	12.2049	9.01013	10.4951	21.5051	22.2184	24.4261	20.3604	23.5675
ENSRNOG00000019414	21	27	31	19	20	46	57	44	57	50	0.261637	0.564702	0.716627	0.319768	0.316918	1.04869	1.3625	0.927789	1.30242	1.34066
ENSRNOG00000007436	13	12	14	18	10	33	42	22	29	18	0.371996	0.352127	0.404444	0.504994	0.293694	0.957278	1.1823	0.623748	0.818144	0.507111
ENSRNOG00000001544	44	31	78	47	86	137	103	112	62	199	0.575001	0.398819	1.0092	0.61319	1.15653	1.73705	1.34979	1.48604	0.819916	2.42136
ENSRNOG00000000937	164	142	282	170	180	405	392	334	423	444	4.79258	4.14672	8.18228	4.97382	5.29276	11.7416	11.3609	9.70331	12.3406	12.8643
ENSRNOG00000026177	215	155	224	178	192	314	346	499	471	418	2.04785	1.4586	2.12272	1.68352	1.85567	2.94897	3.28581	4.76149	4.46915	3.8441
ENSRNOG00000027341	90	216	238	46	83	244	346	395	247	190	0.50888	1.22653	1.32842	0.26095	0.462526	1.3752	1.93245	2.18989	1.38235	1.09089
ENSRNOG00000006410	19	38	66	30	44	94	40	80	119	84	0.343581	0.680033	1.17735	0.544866	0.788181	1.70068	0.723068	1.44926	2.12282	1.50558
ENSRNOG00000017006	8	2	12	22	4	15	19	22	27	19	0.4967	0.16824	0.730838	1.29212	0.218218	0.908953	1.11409	1.20991	1.56995	1.26213
ENSRNOG00000012729	108	127	181	129	124	362	382	222	174	269	4.72059	5.50708	7.88061	5.61538	5.45541	15.4737	16.4495	9.66457	7.55944	11.2969
ENSRNOG00000018867	14	15	42	28	20	31	53	44	50	73	0.326518	0.357964	0.970254	0.648029	0.448946	0.734005	1.21094	0.987964	1.13846	1.7626
ENSRNOG00000006787	5336	11761	1761	3857	3863	9805	8925	11569	5933	19675	83.9147	187.698	27.7615	60.7709	60.1221	156.162	139.887	179.506	92.7796	316.888
ENSRNOG00000014650	1666	1572	3179	1522	1473	3701	4184	4098	3938	3820	22.364	21.4193	42.7656	20.4761	19.6216	50.3154	55.8872	54.533	52.4638	52.2259
ENSRNOG00000047005	40	84	98	55	67	153	133	143	131	161	0.642482	1.38451	1.58771	0.894984	1.05112	2.50949	2.12809	2.25743	2.08776	2.68355
ENSRNOG00000052204	347	382	403	314	339	708	767	794	854	613	5.85123	6.64031	6.85002	5.49463	5.70364	12.6263	12.9836	13.4082	14.4236	10.6565
ENSRNOG00000020194	329	360	935	310	343	959	899	993	973	935	16.9632	19.2733	46.695	15.8362	16.3436	49.8416	44.01	48.0717	48.1592	52.0621
ENSRNOG00000003348	53	101	59	36	36	89	83	147	139	138	1.89031	3.63144	2.09822	1.28761	1.26782	3.19255	2.93435	5.1085	4.88556	5.16068
ENSRNOG00000018044	27094	21083	21228	22071	14781	59779	45213	36744	35845	43774	1097.56	840.826	849.653	884.269	595.494	2384.13	1804.75	1476.58	1445.3	1745.18
ENSRNOG00000028630	58	80	106	49	62	186	114	147	134	158	1.05596	1.49224	1.92743	0.910909	1.13094	3.43399	2.0635	2.64534	2.42397	2.96479
ENSRNOG00000012420	435	310	616	520	570	853	1027	1103	1055	1051	3.51435	2.61032	5.02155	4.22351	4.4484	7.12465	8.24683	8.60371	8.42667	9.06308
ENSRNOG00000000512	246	278	235	161	424	467	233	1045	583	452	4.53612	5.09217	4.34788	2.96503	7.83557	8.56252	4.26156	19.1535	10.6563	8.42344
ENSRNOG00000005289	443	484	1025	567	504	1115	1156	1505	1446	1038	14.8477	15.8088	39.1929	19.8143	16.2311	43.675	45.6666	56.6308	57.4133	40.4885
ENSRNOG00000021780	101	117	253	94	130	295	255	269	332	288	2.45933	2.8439	6.13153	2.27458	3.15273	7.19712	6.17974	6.49686	8.03463	6.99063
ENSRNOG00000051823	17	7	9	3	15	20	21	24	26	15	0.982541	0.438952	0.533138	0.194372	0.877021	1.14771	1.23546	1.39061	1.51497	0.866171
ENSRNOG00000020585	22	9	7	30	29	37	51	57	25	31	0.756813	0.334283	0.250639	1.00311	0.945991	1.27523	1.66262	1.81156	0.833744	1.11617
ENSRNOG00000020308	6640	6761	5981	5317	4031	16136	9308	10819	10585	12569	388.007	395.484	342.734	304.437	225.048	928.089	519.665	605.625	597.837	747.31
ENSRNOG00000058842	530	826	1357	569	635	1617	1700	1298	1859	1612	3.07829	4.83388	7.8306	3.2712	3.56467	9.53306	9.80712	7.34256	10.5806	9.88473
ENSRNOG00000007489	103	45	172	73	96	169	225	204	249	162	1.7687	1.61716	2.94167	1.33369	1.6663	2.90687	3.84664	3.50338	4.23555	2.74352
ENSRNOG00000019433	10	8	9	10	16	18	20	21	26	25	0.464855	0.383169	0.417835	0.459946	0.703548	0.855888	0.912826	0.93985	1.1818	1.17888
ENSRNOG00000011929	2467	2728	2698	2265	1834	4758	4575	4697	4433	6286	55.0347	59.9684	59.9854	50.3547	41.7993	104.066	102.188	106.143	100.236	133.709
ENSRNOG00000008046	71	47	65	48	45	134	30	205	117	81	1.50525	1.01819	1.375	1.03219	0.949277	2.8432	0.645833	4.2398	2.49181	1.77569
ENSRNOG00000057039	44	78	77	69	51	130	93	152	152	129	0.558952	0.939534	0.952579	0.865386	0.675508	1.56483	1.16688	1.94039	1.93633	1.45684
ENSRNOG00000016119	52	88	124	38	73	104	117	173	166	211	1.09825	1.9274	2.59271	0.816943	1.47675	2.25709	2.42606	3.48949	3.45237	4.81875
ENSRNOG00000033573	19	25	61	63	16	46	62	71	106	94	1.15299	1.53565	3.67688	3.85669	0.964461	2.84787	3.7566	4.26972	6.41622	5.93829
ENSRNOG00000003150	343	313	288	335	297	854	656	501	535	688	123.435	116.87	99.6091	115.706	99.2298	297.145	217.232	166.588	179.784	263.546
ENSRNOG00000023492	19	42	64	24	46	94	42	97	79	88	0.257802	0.576793	0.875116	0.33691	0.623855	1.28156	0.57244	1.33024	1.07305	1.20355
ENSRNOG00000052955	15	18	25	16	20	45	56	41	29	22	7.87848	10.2567	12.4965	7.97719	9.14766	22.7044	26.0516	19.2192	13.8266	13.509
ENSRNOG00000024177	601	524	695	390	482	925	1126	1123	1241	1094	27.1607	24.4098	31.4002	17.4167	18.2092	40.3081	50.2446	54.5453	54.8654	50.6483
ENSRNOG00000043223	76	64	117	86	98	135	153	177	169	269	1.63786	1.34693	2.50603	1.84447	2.14761	2.86642	3.29242	3.86074	3.65725	5.44505
ENSRNOG00000015003	1543	992	1039	755	606	1420	1573	1867	1957	3288	41.718	26.9894	28.0415	20.2754	16.2958	38.3219	42.1571	49.8555	52.6711	88.6401
ENSRNOG00000019704	20	34	15	23	20	79	28	31	28	64	2.41155	3.92502	1.73055	2.58645	2.21607	8.97284	2.81294	3.46025	3.15444	7.31148
ENSRNOG00000049385	383	361	460	394	348	813	695	810	724	936	4.94233	4.7844	5.97278	5.0932	4.39913	10.7809	8.94982	10.2198	9.26491	12.6986
ENSRNOG00000010415-3	83	53	113	62	205	266	270	192	149	176	2.41657	1.52029	3.33943	1.77019	6.21869	7.53581	7.83705	5.61897	4.34029	4.85812
ENSRNOG00000052665	114	140	257	187	145	356	372	331	399	263	4.75708	6.19408	10.7999	7.91944	5.90393	15.3763	15.4462	13.4695	16.6091	12.0896
ENSRNOG00000023856	1311	1461	1419	1356	994	2569	3008	2808	2799	2165	48.8583	54.6683	52.0978	49.834	36.2024	95.2764	109.903	101.387	101.657	82.618
ENSRNOG00000004101	3116	2125	4144	2562	1510	7404	5236	5284	4764	4760	92.8042	63.1451	122.687	76.28	44.6849	219.73	154.695	154.702	141.01	143.8
ENSRNOG00000021200	797	613	1629	922	530	1422	1196	2325	2030	2185	22.0877	17.3676	45.1469	25.6176	14.4704	40.0231	32.9692	63.1141	56.1112	63.013
ENSRNOG00000016692	633	820	856	1008	838	1757	1400	1407	1612	2308	17.1193	22.425	23.2675	27.2882	22.7954	48.3097	38.5583	38.7225	44.0534	63.9846
ENSRNOG00000056184	98	129	203	192	142	260	263	345	322	368	0.382866	0.500108	0.789276	0.749438	0.557289	1.01339	1.02562	1.34184	1.25754	1.42356
ENSRNOG00000000096	356	320	430	505	290	888	669	826	694	775	10.4627	9.3496	12.4682	14.5185	8.34346	25.8693	19.3155	23.7745	19.9429	22.6013
ENSRNOG00000003070	29	20	39	31	20	51	39	83	48	61	1.16623	0.808347	1.54366	1.2508	0.783927	2.0712	1.54436	3.26143	1.92754	2.5056
ENSRNOG00000011361	2036	1837	2527	1267	1232	3126	3139	3954	4418	3373	71.4878	65.2738	88.2984	44.3126	42.742	110.337	109.261	137.209	154.158	120.493
ENSRNOG00000009322	66	75	150	106	177	318	312	155	153	224	2.11982	2.38366	4.81142	3.39369	5.77006	10.0583	10.0652	5.05052	4.99923	6.9659
ENSRNOG00000015195	365	392	565	391	242	994	716	661	736	842	21.4681	23.3412	33.0254	22.7868	13.8719	58.6492	41.5261	37.8906	42.5178	50.7794
ENSRNOG00000042607	40	47	65	41	54	109	90	49	85	164	0.865795	1.04406	1.416	0.897871	1.15786	2.39957	1.94762	1.06512	1.83311	3.66731
ENSRNOG00000017693	38	51	34	18	10	66	57	45	77	58	1.22238	1.66626	1.11637	0.598315	0.336234	2.14309	1.83515	1.43714	2.46429	1.90532
ENSRNOG00000007529	168	137	363	186	176	360	399	387	537	376	5.20611	4.27123	11.1541	5.73706	5.34884	11.1364	12.197	11.757	16.3141	11.7771
ENSRNOG00000005794	4392	5317	6251	4106	2809	9254	8559	8361	8986	10592	193.222	233.122	273.141	181.221	125.961	401.281	374.921	371.455	395.693	451.091
ENSRNOG00000018484	211	225	114	224	178	271	320	370	249	692	5.11243	5.60059	2.76995	5.4489	4.20404	6.69895	7.68694	8.68512	5.98189	17.6624
ENSRNOG00000004207	97	118	124	49	114	215	277	156	174	177	0.907489	1.09101	1.14837	0.45428	1.07048	1.9834	2.57649	1.46024	1.62215	1.61512
ENSRNOG00000007591	144	92	187	112	174	151	244	272	398	346	2.80469	1.82625	3.64437	2.19754	3.33444	2.97832	4.71702	5.18554	7.68984	6.96154
ENSRNOG00000004839	721	1186	798	775	523	1529	1619	1333	1422	2065	14.7922	24.8167	16.3482	15.9216	10.4226	31.6436	32.4656	26.4156	28.6778	44.0203
ENSRNOG00000019368	65	80	51	43	29	104	73	151	103	102	1.07537	1.35089	0.838297	0.707365	0.484213	1.74611	1.19506	2.44333	1.70033	1.74073
ENSRNOG00000010658	2869	3076	4334	2090	2105	6990	4892	6603	3578	6662	112.191	119.903	169.273	82.4141	83.7691	272.068	191.718	260.509	141.278	260.191
ENSRNOG00000007426	144	228	147	150	160	317	284	365	373	306	8.12698	13.4676	8.20228	8.43065	8.33687	18.5599	15.6441	19.1674	20.6775	19.8215
ENSRNOG00000003121	86	138	317	191	286	406	663	315	317	315	1.52892	2.47474	5.60139	3.40125	5.00037	7.25737	11.6682	5.47324	5.56195	5.75313
ENSRNOG00000046890	2017	2680	3340	2031	1817	4556	4390	4639	4946	5007	24.8748	32.4079	40.8881	24.9578	22.8622	55.0699	54.0696	57.7813	61.3557	59.2616
ENSRNOG00000018944	1647	1830	2693	1400	982	3446	2742	3229	3244	4272	43.057	47.2552	70.2398	36.6858	26.3325	88.286	71.4234	85.1638	85.2019	106.768
ENSRNOG00000010697	5590	5182	6372	4982	4412	11174	10798	9483	10129	10802	232.382	215.537	263.401	206.344	182.574	460.821	444.146	391.026	420.015	449.13
ENSRNOG00000031003	49	48	46	35	54	75	159	57	102	65	0.869131	0.849892	0.823331	0.621625	0.952894	1.33497	2.80594	1.01291	1.801	1.1537
ENSRNOG00000058209	139	135	266	125	114	288	306	337	349	254	1.4754	1.38082	2.78119	1.32466	1.27343	2.92584	3.2466	3.65863	3.75245	2.44355
ENSRNOG00000046307	1985	1923	3446	2479	2193	4764	4646	4617	5082	4558	59.5472	58.6584	103.088	73.9728	64.0606	145.562	138.329	135.157	150.039	143.446
ENSRNOG00000025648	5684	5230	6416	3824	3083	6231	19154	4199	5087	13045	337.09	264.612	339.184	215.437	172.567	317.474	903.35	228.982	262.198	615.332
ENSRNOG00000027724	268	232	221	182	231	569	495	390	346	428	10.44	9.32213	8.64416	7.10469	8.72447	22.7646	19.1695	14.8299	13.3966	17.9267
ENSRNOG00000017557	141	330	404	157	419	671	741	517	455	460	8.39283	20.82	23.5987	9.32044	22.5803	41.8448	43.1779	28.1512	26.4771	33.6023
ENSRNOG00000007984	16	20	19	13	20	30	23	54	30	36	0.261713	0.324991	0.315518	0.220975	0.327721	0.486666	0.382399	0.876241	0.485213	0.581394
ENSRNOG00000032768	21	23	51	33	31	78	27	74	66	67	0.682136	0.682122	1.59679	1.01913	0.995468	2.38485	0.870976	2.32372	2.06172	2.08497
ENSRNOG00000013589	3409	3539	4214	3831	2359	7319	6576	7872	6528	5622	40.4373	42.226	50.3755	45.6583	28.4252	87.4387	78.6978	94.69	78.3862	65.691
ENSRNOG00000011044	392	636	768	320	365	893	925	1159	850	1018	4.5218	7.37527	8.86326	3.7064	4.23455	10.363	10.6951	13.3399	9.79688	11.8691
ENSRNOG00000050408	12	20	24	27	17	42	28	38	45	43	0.696489	1.12348	1.35219	1.51364	1.01637	2.3209	1.59526	2.21911	2.54979	2.26105
ENSRNOG00000005278	151	171	222	125	96	274	297	272	341	311	1.50932	1.70795	2.21075	1.25262	0.959425	2.72351	2.9558	2.69707	3.42203	3.08249
ENSRNOG00000002171	99	99	167	111	152	206	241	279	247	253	1.51806	1.49987	2.53427	1.69466	2.33666	3.12444	3.6994	4.28159	3.7784	3.82264
ENSRNOG00000008686	17	11	19	10	18	32	29	24	30	32	0.369053	0.263929	0.419538	0.222681	0.383731	0.726631	0.637438	0.503962	0.64283	0.763267
ENSRNOG00000009170	300	332	394	253	303	585	690	431	516	870	1.83294	1.99746	2.40934	1.55097	1.90321	3.52825	4.24429	2.68089	3.1979	5.08981
ENSRNOG00000009597	6736	6383	5396	5607	3889	16820	7279	8584	9291	12727	212.634	200.795	168.979	177.057	124.77	521.145	227.804	270.125	291.427	391.48
ENSRNOG00000018231	137	190	240	145	170	338	302	413	371	293	1.84492	2.73765	3.44149	1.98653	2.37119	4.79474	4.13699	5.70399	5.20477	4.39026
ENSRNOG00000055391	868	1027	1056	702	666	1634	1423	1950	1708	1693	31.8407	38.8093	39.136	25.8511	24.0588	61.2588	51.892	70.5293	62.784	63.5779
ENSRNOG00000020624	546	1132	1099	556	689	1536	1519	1569	1536	1659	17.9684	36.1698	35.5845	18.1048	22.9687	49.0405	49.4114	51.545	50.1386	52.8371
ENSRNOG00000009135	24	14	7	20	16	42	34	33	24	25	1.33436	0.773304	0.409512	1.10226	0.882339	2.25633	1.86863	1.81849	1.34686	1.28679
ENSRNOG00000003078	383	461	474	350	338	804	873	701	701	821	7.77856	9.31951	9.61334	7.07834	6.93033	16.2506	17.8142	14.4032	14.3628	16.4285
ENSRNOG00000002839	552	823	1440	770	593	1573	1461	1722	1642	1716	14.0985	20.4011	36.0521	20.2313	15.5193	39.075	36.26	43.4496	41.4722	40.4087
ENSRNOG00000033921	50	46	69	40	43	98	88	101	92	103	0.971229	0.916437	1.34362	0.773041	0.815815	1.93062	1.69772	1.90828	1.75484	2.11066
ENSRNOG00000053969	16	4	20	14	5	21	23	27	23	21	0.897833	0.219954	1.08975	0.785204	0.3206	1.12208	1.28498	1.54816	1.31534	1.07025
ENSRNOG00000021276	133	216	149	162	154	342	314	335	325	263	2.69057	4.34908	3.01997	3.2938	3.15451	6.8621	6.36526	6.80038	6.66228	5.18907
ENSRNOG00000054519	41	35	86	48	46	91	92	93	132	89	0.417187	0.34131	0.850706	0.476181	0.486172	0.877311	0.919787	0.950664	1.3331	0.814141
ENSRNOG00000020185	220	218	376	205	218	499	406	504	473	513	2.84598	2.90211	4.78853	2.7082	2.77062	6.47487	5.11225	6.34067	5.9356	6.89063
ENSRNOG00000004328	150	285	327	169	221	418	449	483	394	486	5.43449	10.452	11.8106	6.05107	7.76555	15.2887	16.1792	17.2336	14.1543	18.2979
ENSRNOG00000060269	4	11	17	12	11	27	19	20	23	18	0.14883	0.355837	0.535315	0.401164	0.346961	0.881079	0.606984	0.638261	0.710645	0.581761
ENSRNOG00000001686	108	142	96	80	96	207	255	167	214	167	2.27363	3.00275	1.99936	1.68276	1.97337	4.35981	5.27338	3.44578	4.41663	3.56113
ENSRNOG00000052745	492	802	759	484	704	1301	1163	1312	1175	1299	6.34955	10.207	9.73136	6.24496	9.22934	16.5661	14.9803	17.0705	15.25	16.3052
ENSRNOG00000011250	262	665	151	505	224	576	519	752	585	1059	16.5615	42.0717	9.43839	31.1482	13.7349	36.4425	32.2744	46.5045	36.2468	68.1433
ENSRNOG00000051570	31	13	28	31	60	59	77	70	58	50	0.866438	0.350409	0.764721	0.870507	1.74622	1.57164	2.14553	2.00649	1.65747	1.28353
ENSRNOG00000045738	374	892	772	322	385	878	1154	1037	1025	1189	22.1751	54.4076	45.2476	18.9853	22.0214	51.9032	66.5842	58.9881	59.4632	74.4264
ENSRNOG00000002911	1092020	1152280	1317840	846375	856290	2033780	1917960	1860620	2151680	2158300	32129.1	33568.2	38300.9	24863.5	25299.1	58541.8	55494.3	54042.6	61725.9	62945.5
ENSRNOG00000015911	1704	1739	1895	1671	1379	3103	2940	3406	3668	3003	17.7568	18.4563	19.7118	17.3607	13.96	32.6808	30.2978	34.4339	37.5027	32.553
ENSRNOG00000007459	824	918	982	686	739	1621	1663	1549	1611	1512	6.02561	6.77097	7.20845	5.0482	5.43228	11.9621	12.2275	11.3604	11.8461	11.1579
ENSRNOG00000009243	1187	1249	2320	2288	1131	3546	2993	2713	3612	2816	37.884	40.7003	73.537	72.8364	34.7033	115.515	94.3616	83.2149	113.314	96.1379
ENSRNOG00000010800	2864	3716	2950	3022	2535	6978	4960	5156	5201	6641	110.586	141.513	113.424	117.409	100.744	264.3	191.471	202.254	202.58	245.054
ENSRNOG00000016648	6166	5042	7218	5675	3376	12247	12451	8548	8711	10620	168.805	138.175	196.822	154.219	92.0456	333.462	336.739	230.417	234.345	285.764
ENSRNOG00000042232	32	25	70	61	57	69	106	79	121	94	5.62971	4.33713	11.9709	10.363	9.81929	11.8997	18.0397	13.688	20.636	15.9517
ENSRNOG00000008922	454	307	748	502	482	902	793	1021	1086	961	7.96834	5.49551	13.1734	8.89656	8.44898	16.0731	13.997	17.8232	19.257	17.3571
ENSRNOG00000000900	1021	1473	1530	879	1019	2537	2937	1850	1808	2173	35.2024	50.5249	51.9983	30.0199	34.7456	86.1265	98.8651	62.3348	61.1449	73.9172
ENSRNOG00000015222	144	202	125	80	134	166	244	339	235	323	4.01479	5.74616	3.48969	2.21901	3.64217	4.66794	6.69412	9.18391	6.45216	9.38937
ENSRNOG00000009741	9503	8293	12981	7168	5163	17455	16014	16629	11269	20701	453.616	392.801	610.669	337.052	245.492	813.295	750.853	782.671	527.492	956.026
ENSRNOG00000010633	30464	28480	40663	26561	19056	54517	50750	55269	54965	59951	543.202	510.461	731.254	475.621	348.793	980.671	925.171	1012.48	1002.89	1059.16
ENSRNOG00000015002	268	184	373	124	151	412	329	428	523	393	5.23794	3.6698	7.30357	2.43625	2.90284	8.18579	6.41928	8.25616	10.1927	7.98225
ENSRNOG00000021240	5013	5771	5457	3750	3942	9197	8166	9460	9422	9081	35.7663	41.3043	39.196	26.8538	28.5507	65.9037	58.926	68.4006	68.1653	63.9541
ENSRNOG00000024112	517	470	724	384	513	958	1074	986	998	919	6.58998	6.0677	9.23634	4.87843	6.43346	12.317	13.599	12.3526	12.5859	12.0066
ENSRNOG00000006331	1589	1334	1942	1460	1345	3240	3464	2028	3451	2338	125.443	105.139	150.38	113.438	105.09	251.252	267.434	158.107	268.645	180.181
ENSRNOG00000045597	82	77	144	98	91	171	156	184	215	206	3.39525	3.03955	5.78975	3.98351	3.86728	6.7363	6.38338	7.70641	8.89037	7.78021
ENSRNOG00000018110	375	479	551	470	756	964	943	1020	941	1111	2.56327	3.47346	3.90436	3.31702	5.27425	7.1235	6.62219	7.26417	6.68388	8.02547
ENSRNOG00000045636	442	468	423	528	583	530	849	896	636	1719	2.62454	2.8227	2.51862	3.14697	3.4222	3.19522	5.02364	5.23238	3.73901	10.5446
ENSRNOG00000011271	30	48	115	60	59	142	105	92	158	93	0.589605	0.973787	2.22095	1.16962	1.19316	2.78194	2.06234	1.83542	3.09424	1.95256
ENSRNOG00000003384	492	789	711	660	1013	1713	1923	991	1071	1223	7.37242	12.1563	10.6706	10.0266	14.8421	26.3132	28.7952	14.4806	16.126	19.6293
ENSRNOG00000008031	40	42	94	39	37	118	121	77	89	71	0.651684	0.692069	1.52532	0.641212	0.597756	1.92257	1.95529	1.243	1.43911	1.18418
ENSRNOG00000019120	28773	38585	39847	24074	24157	65010	58058	53455	60143	56748	840.85	1127.62	1153.72	697.691	700.235	1885.23	1670.22	1533.1	1731.73	1640.95
ENSRNOG00000056033	84	82	170	123	98	175	190	233	238	215	0.870532	0.812522	1.72868	1.2558	1.0597	1.71938	1.95175	2.45557	2.47685	2.00765
ENSRNOG00000013009	15555	18741	14079	16076	15252	31102	34065	22861	31333	31019	668.628	799.328	598.321	684.833	650.139	1331.54	1453.61	974.104	1337.32	1334.47
ENSRNOG00000060745	565	341	598	395	338	969	864	1014	737	628	9.09218	5.45774	9.51935	6.30658	5.37836	15.5566	13.7812	16.1117	11.6634	10.1381
ENSRNOG00000001205	738	783	575	592	766	1089	1537	1180	1375	1325	7.51774	8.08985	5.8997	6.0609	7.80772	11.2206	15.698	11.9764	14.0356	13.6196
ENSRNOG00000007706	461	814	743	322	605	1074	1197	1225	927	1119	11.2467	19.6977	18.0906	7.89283	15.0551	26.0318	29.2703	30.2658	23.0115	26.7546
ENSRNOG00000008971	32	57	113	66	52	127	93	124	125	134	0.807652	1.5096	3.00759	1.755	1.46224	3.38143	2.57615	3.5209	3.37061	3.65835
ENSRNOG00000014135	58	57	56	46	46	104	60	127	106	98	0.958901	0.964061	0.922788	0.756789	0.745218	1.75352	0.999275	2.04795	1.73158	1.72123
ENSRNOG00000026913	92	41	67	45	61	100	105	118	124	129	2.47191	1.08967	1.79517	1.22146	1.68315	2.66438	2.85887	3.20973	3.37553	3.35212
ENSRNOG00000010124	283	447	437	299	280	601	734	623	639	685	3.0432	4.93027	4.82355	3.36143	3.06979	6.42844	8.17281	7.0946	7.07802	7.42946
[truncated: 504 more rows]

## Sheet: Supplemental Table S2
Supplementary Dataset S2. Gene dataset of 1210 DEGs of the PC-AR group versus the model group (original counts were processed to FPKM)
#ID	PC-AR_01_Count	PC-AR_02_Count	PC-AR_03_Count	PC-AR_04_Count	PC-AR_05_Count	PC-AR_06_Count	M_01_Count	M_02_Count	M_03_Count	M_04_Count	M_05_Count	PC-AR_01_FPKM	PC-AR_02_FPKM	PC-AR_03_FPKM	PC-AR_04_FPKM	PC-AR_05_FPKM	PC-AR_06_FPKM	M_01_FPKM	M_02_FPKM	M_03_FPKM	M_04_FPKM	M_05_FPKM
ENSRNOG00000000024	1018	1099	1017	590	835	620	1470	1221	1267	1393	1373	67.1335	71.4821	67.1285	39.1204	54.5147	41.3342	95.0071	79.307	80.3867	88.101	86.0535
ENSRNOG00000000082	106	111	73	61	82	91	156	133	145	236	184	1.59622	1.63138	1.11076	0.89937	1.22786	1.35362	2.46937	2.02059	2.32261	3.77696	3.09195
ENSRNOG00000000123	487	271	389	434	298	383	722	642	356	1146	930	11.1625	6.26804	8.98181	10.1934	7.00041	9.0254	15.9335	14.4369	7.82156	25.2807	19.8277
ENSRNOG00000000137	113	123	57	104	76	81	336	233	145	363	249	7.51077	8.00666	3.80481	6.82929	4.96171	5.37213	22.4879	15.5297	9.62932	24.1083	16.7349
ENSRNOG00000000165	221	794	620	424	1111	521	466	205	281	308	318	8.85475	30.4997	24.9064	16.4207	42.8762	19.985	18.7693	7.95383	10.9273	12.4889	12.2458
ENSRNOG00000000195	40	20	27	23	10	15	46	41	45	63	34	0.60314	0.308301	0.403238	0.343439	0.159964	0.226263	0.71313	0.632188	0.701138	0.976675	0.545994
ENSRNOG00000000250	285	222	361	490	401	422	175	262	185	216	199	9.4171	7.38229	11.907	16.3073	13.3951	14.212	5.6401	8.49863	5.87741	6.86323	6.17346
ENSRNOG00000000258	236	253	251	328	357	453	202	198	187	189	213	6.50726	6.88505	6.89824	9.03616	9.77687	12.575	5.50215	5.44631	5.09262	5.11773	5.70471
ENSRNOG00000000307	29	33	51	30	24	32	40	53	44	80	113	0.451982	0.512289	0.803579	0.482314	0.388844	0.507091	0.614254	0.80713	0.660392	1.18925	1.65817
ENSRNOG00000000312	235	215	171	81	160	131	262	265	300	271	240	4.03625	3.67035	2.93511	1.38966	2.76907	2.26294	4.4413	4.48973	5.05708	4.58442	4.04239
ENSRNOG00000000394	464	361	279	358	361	347	676	549	249	981	790	30.1906	23.3704	17.9823	23.1535	23.2294	22.7147	44.5553	35.6213	16.197	64.0899	52.3306
ENSRNOG00000000435	434	367	303	315	358	290	591	525	386	704	458	20.9546	17.1504	14.6698	15.2444	17.1735	14.1833	25.7138	24.5627	17.2359	29.9052	20.2595
ENSRNOG00000000441	84	50	48	68	76	64	134	112	90	156	130	3.63026	2.1779	2.11619	2.97636	3.28164	2.83834	5.61492	4.81459	3.83366	6.55079	5.36767
ENSRNOG00000000442	118	107	167	150	133	217	84	60	94	74	95	0.9538	0.86488	1.3781	1.24833	1.1002	1.80851	0.649439	0.48008	0.727029	0.569102	0.70879
ENSRNOG00000000443	5381	5118	3646	3792	6544	4964	9410	10031	4944	10549	8791	56.9075	54.1846	39.2107	40.4683	70.1109	53.6776	96.7659	105.199	51.2775	109.71	90.3733
ENSRNOG00000000451	37	11	12	29	9	3	86	62	17	78	41	2.37336	0.694729	0.768586	1.87033	0.621945	0.240179	5.50694	3.92312	1.12759	4.96075	2.61714
ENSRNOG00000000454	19	15	16	7	9	10	40	25	13	43	20	1.1015	0.910449	0.930788	0.429772	0.522232	0.606026	2.28263	1.45841	0.766058	2.4018	1.16421
ENSRNOG00000000456	1205	997	671	660	620	720	2683	1400	952	3402	2542	77.3227	64.2726	43.5835	43.1245	40.2563	48.4851	167.824	88.1935	58.4252	206.862	150.661
ENSRNOG00000000457	924	587	291	631	543	1395	3423	1858	641	4664	2907	19.301	13.3849	6.26461	13.4466	12.3577	30.2498	70.1548	38.5823	12.7655	93.4967	57.791
ENSRNOG00000000459	693	569	251	389	296	602	2622	1360	547	3542	2270	55.0898	45.106	19.9481	31.4958	23.5474	49.3297	200.182	105.931	41.3267	266.362	165.955
ENSRNOG00000000461	1860	1526	1964	2956	1835	2497	1191	1528	1212	1381	1356	27.4193	22.5326	29.0245	44.1839	27.3496	37.5187	17.1117	22.2553	17.4198	19.8014	19.1753
ENSRNOG00000000479	7	12	6	7	10	12	53	26	23	62	50	0.17796	0.300027	0.149654	0.185598	0.26864	0.308749	1.24745	0.632101	0.555644	1.45496	1.12931
ENSRNOG00000000485	96	84	65	98	99	143	262	159	88	344	310	3.2511	3.63555	2.66147	3.3434	3.32955	4.92448	8.6191	5.91301	3.11285	11.5962	10.3492
ENSRNOG00000000502	28	29	9	22	19	27	72	42	26	72	58	0.603498	0.635325	0.194898	0.490821	0.437639	0.6046	1.47417	0.881551	0.531146	1.45148	1.13698
ENSRNOG00000000503	311	241	279	145	170	145	324	295	337	412	469	5.15767	3.90088	4.64938	2.45846	2.88043	2.45982	5.11378	4.79495	5.29307	6.50868	7.17766
ENSRNOG00000000512	409	685	389	838	627	806	246	278	235	161	424	7.5491	12.5128	7.11625	15.2073	11.4274	14.8429	4.53612	5.09217	4.34788	2.96503	7.83557
ENSRNOG00000000528	123	109	94	115	94	101	192	175	137	262	219	2.45638	2.18384	1.90007	2.34126	1.9138	2.0611	3.69944	3.40905	2.63825	5.01945	4.10479
ENSRNOG00000000529	179	143	117	172	209	262	373	272	243	420	342	8.75835	7.11823	5.76934	8.63437	10.5217	13.3802	17.6289	12.9296	11.2362	19.6604	15.4596
ENSRNOG00000000552	151	204	177	86	195	108	89	76	88	92	54	2.96009	3.99158	3.51463	1.74752	3.84653	2.18295	1.67015	1.45415	1.63387	1.71529	0.977039
ENSRNOG00000000562	89	104	52	79	68	49	208	207	143	260	158	2.03976	2.40577	1.20399	1.84719	1.56196	1.15727	4.71301	4.74131	3.25547	5.88906	3.55992
ENSRNOG00000000585	839	792	930	1163	734	885	631	807	507	453	415	18.9155	17.5967	20.6711	25.7469	16.4794	19.7614	14.4433	18.2277	11.588	10.3666	9.68461
ENSRNOG00000000588	1756	317	2284	2374	1085	808	774	772	335	489	397	52.1415	9.37491	68.3992	71.0586	32.7157	24.7303	22.4948	22.4743	9.63598	14.1756	11.3645
ENSRNOG00000000596	209	195	172	176	95	183	311	216	182	372	396	3.66016	3.47786	3.022	3.28022	1.72801	3.41326	5.8047	3.86116	3.09697	7.32513	7.36184
ENSRNOG00000000632	8	7	3	8	2	10	37	32	25	73	54	0.462555	0.414377	0.170331	0.472335	0.140743	0.598103	2.06138	1.80516	1.37821	4.01901	3.02731
ENSRNOG00000000655	557	319	299	422	275	502	884	729	481	1221	1149	7.52269	4.22853	3.95065	5.57127	3.66158	6.71151	12.3359	9.878	6.64244	16.8929	16.4551
ENSRNOG00000000658	290	383	174	109	187	134	473	446	670	584	541	1.68252	2.22418	1.01904	0.640059	1.10017	0.787935	2.68605	2.55551	3.78192	3.30334	3.00681
ENSRNOG00000000665	1080	544	980	1382	1103	1064	598	620	502	532	558	62.4741	30.5187	55.3327	76.9966	61.9123	59.5916	33.054	34.2735	27.591	29.8763	33.451
ENSRNOG00000000699	88	62	58	81	67	95	143	87	80	165	183	3.88897	2.76367	2.61239	3.64478	2.98191	4.2443	6.1926	3.9052	3.5056	7.13766	7.82412
ENSRNOG00000000723	6211	4428	3676	4197	3726	5871	8126	7265	4571	9168	8431	238.587	169.23	142.612	163.665	144.566	230.551	304.09	275.022	169.626	336.339	300.778
ENSRNOG00000000763	57	70	32	42	25	52	127	86	67	119	162	2.95218	3.56738	1.66581	2.14168	1.32112	2.68938	6.56754	4.40962	3.43146	6.0146	8.14445
ENSRNOG00000000768	688	941	4	429	415	850	56	4010	630	12138	6136	94.3059	126.749	0.561211	58.5125	55.9255	117.813	7.69836	545.945	84.0903	1616.92	812.897
ENSRNOG00000000777	3640	3406	1905	2619	2970	3000	7341	5153	4232	8772	7162	135.451	128.703	71.8677	100.188	114.458	115.696	275.198	194.423	157.29	330.523	264.839
ENSRNOG00000000781	150	385	91	89	241	97	372	156	465	495	400	4.57198	11.8496	2.80679	2.84371	7.55174	3.10925	10.6162	4.63738	13.2057	14.1961	10.9353
ENSRNOG00000000795	227	218	81	100	192	157	567	290	290	561	524	8.05666	7.71298	2.90943	3.56822	6.80292	5.61019	19.9668	10.2871	10.243	19.5688	18.1946
ENSRNOG00000000816	254	175	181	237	177	239	349	258	233	400	400	9.08179	6.347	8.27813	8.07528	5.30332	7.04504	12.1339	9.52501	8.54125	12.7217	12.9453
ENSRNOG00000000853	528	328	313	395	377	295	977	839	398	952	721	72.464	44.1254	42.7753	54.1165	51.1488	40.7088	134.455	115.45	53.6949	127.189	96.4506
ENSRNOG00000000855	75	75	43	48	48	38	159	107	51	196	159	22.0253	21.1192	13.036	14.6423	13.6994	11.7325	44.4963	30.9427	14.0915	53.6975	42.7727
ENSRNOG00000000869	50	30	27	35	23	40	69	70	48	90	75	1.15298	0.69497	0.616026	0.795176	0.526567	0.92275	1.64122	1.61745	1.13174	2.10192	1.8137
ENSRNOG00000000902	1520	1451	1354	1145	3622	2194	824	631	989	1221	995	25.8965	24.5701	22.7412	19.3664	61.9982	37.4762	14.1357	10.6788	16.8606	20.7697	17.1035
ENSRNOG00000000903	16847	9454	18951	20060	16137	16976	10643	11723	9383	7285	5799	546.732	305.939	620.617	658.406	531.257	557.002	339.164	377.013	296.702	229.007	179
ENSRNOG00000000940	934	466	597	731	652	776	440	397	472	444	329	7.56682	3.76344	4.81486	5.94557	5.29058	6.35065	3.55319	3.2189	3.81275	3.59374	2.66794
ENSRNOG00000000991	1801	1244	1390	1487	1446	1663	2461	2242	1313	2899	2985	73.0491	50.7148	56.9747	61.8662	59.9646	69.5452	96.0254	89.0616	50.8685	111.976	111.851
ENSRNOG00000000994	228	287	194	183	204	223	383	352	330	437	399	6.16996	7.78139	5.31267	5.04818	5.5522	6.14659	10.1312	9.46062	8.69387	11.4462	10.3107
ENSRNOG00000001088	37	76	30	31	24	28	92	55	53	81	82	1.84264	3.70149	1.48619	1.56331	1.22473	1.41454	4.46109	2.67021	2.56184	3.90731	3.90338
ENSRNOG00000001187	63	63	47	92	59	142	239	65	94	289	348	1.30497	1.31325	0.98558	1.92173	1.23733	2.98128	4.87607	1.3378	1.90843	5.85416	6.99497
ENSRNOG00000001194	367	202	381	579	248	354	189	250	109	144	161	4.71115	2.58328	4.88871	7.43674	3.19908	4.57412	2.42705	3.21479	1.40509	1.85181	2.07312
ENSRNOG00000001210	633	311	579	680	385	562	355	408	237	302	311	9.39936	4.60534	8.68366	10.1858	5.76458	8.44875	5.24505	6.03742	3.45474	4.41166	4.50306
ENSRNOG00000001216	374	301	246	263	149	344	829	793	433	931	1050	4.49622	3.62224	2.98852	3.20448	1.82091	4.21379	9.779	9.43713	5.07577	10.9329	12.1389
ENSRNOG00000001224	835	424	556	724	484	741	1206	1165	660	1822	1905	15.2555	7.77023	10.2328	13.3552	8.96456	13.7563	21.7905	21.0884	11.8974	32.8246	34.0989
ENSRNOG00000001227	530	215	438	1151	371	508	245	325	255	200	245	4.58196	1.86962	3.77703	9.97594	3.24158	4.45401	2.08383	2.80665	2.19625	1.71173	2.07722
ENSRNOG00000001245	37	39	31	46	27	82	20	18	22	16	17	1.06744	1.10567	0.89122	1.34172	0.774806	2.39509	0.57929	0.511878	0.63086	0.453803	0.484713
ENSRNOG00000001259	240	19	28	124	98	65	28	20	43	24	10	2.28444	0.188131	0.272362	1.21203	0.959224	0.639383	0.260237	0.189284	0.395459	0.227628	0.0927789
ENSRNOG00000001265	188	372	155	107	259	144	414	294	436	400	293	3.80831	7.60396	3.16919	2.21273	5.44821	2.97522	8.14227	5.85138	8.51609	7.76268	5.56555
ENSRNOG00000001270	20	14	16	22	22	36	40	35	22	137	174	1.17626	0.854853	0.946052	1.3097	1.30801	2.15146	2.36761	2.06469	1.31795	7.8876	9.94781
ENSRNOG00000001325	92	92	69	87	89	91	128	149	117	153	137	3.6139	3.63897	2.78253	3.56202	3.57277	3.76735	4.65692	5.62244	4.24101	5.52596	4.62894
ENSRNOG00000001350	623	232	605	819	398	532	249	396	208	222	293	12.4387	4.61121	12.043	16.2755	8.02251	10.6711	5.00926	7.89812	4.15591	4.45405	5.92185
ENSRNOG00000001379	245	464	354	324	255	324	541	651	567	630	1422	10.9167	20.151	15.3166	13.8929	10.9922	14.3149	24.8236	28.987	26.1604	28.6551	67.2874
ENSRNOG00000001397	202	215	205	474	335	498	171	157	159	172	218	2.37885	2.52262	2.41926	5.60726	3.99782	5.90232	1.98433	1.83276	1.84222	1.97441	2.47416
ENSRNOG00000001431	65	63	70	74	59	63	140	83	60	216	171	1.3411	1.3221	1.47124	1.5727	1.2565	1.34048	2.79688	1.70182	1.20028	4.32191	3.33239
ENSRNOG00000001442	13569	5767	14595	16366	22193	15968	9008	8456	6614	5943	4573	307.683	130.976	333.881	376.295	509.898	369.93	197.993	188.564	144.089	130.142	97.8972
ENSRNOG00000001443	272	317	353	308	445	630	267	229	188	179	217	15.1991	17.556	20.0379	17.6028	25.0161	36.366	14.2888	12.6892	10.0519	9.58042	11.3395
ENSRNOG00000001469	147	120	179	116	109	75	245	139	163	332	206	2.87752	2.29357	3.36971	2.19697	2.06611	1.43389	4.48328	2.6083	2.97774	5.78956	3.50376
ENSRNOG00000001480	240	175	203	212	166	378	548	417	232	865	1103	5.33706	3.88417	4.49961	4.75434	3.68235	8.53223	12.0267	9.1991	5.07385	18.9113	23.9161
ENSRNOG00000001720	451	515	550	220	206	209	718	503	798	509	635	19.6795	22.5974	23.9211	9.92154	9.30813	9.51784	29.5798	21.2996	32.6197	21.3552	25.685
ENSRNOG00000001757	11	6	2	7	1	38	29	25	8	110	82	0.382283	0.194315	0.0645127	0.237916	0.0527384	1.25211	0.952077	0.810475	0.274165	3.55182	2.69813
ENSRNOG00000001769	843	195	759	1240	666	1331	438	511	190	236	273	10.4032	2.39822	9.43094	15.5256	8.37054	16.7526	5.24094	6.18824	2.29412	2.78804	3.16993
ENSRNOG00000001806	50701	62290	63578	58684	65186	32853	42142	33295	34965	34681	28260	2318.67	2803.48	2902.45	2661.35	2951.07	1503.66	1924.89	1521.3	1582.41	1586.27	1303.53
ENSRNOG00000001813	288	239	248	398	399	395	233	232	192	202	219	7.49791	6.21689	6.3749	10.1715	10.2761	10.2393	6.21901	6.11287	5.13798	5.31596	5.93266
ENSRNOG00000001823	14775	7284	12861	14130	11920	14279	8601	10114	6917	6970	6588	257.352	129.156	223.462	242.907	204.629	247.05	158.612	177.052	122.495	127.388	118.209
ENSRNOG00000001859	593	587	608	350	450	517	889	642	722	1025	965	36.7747	36.7332	38.1116	22.4887	28.4742	33.4344	51.7588	38.4928	41.5113	59.0726	53.1561
ENSRNOG00000001878	423	237	467	659	359	574	235	265	214	208	215	10.5261	5.86953	11.707	16.4864	9.00154	14.3548	5.79659	6.59876	5.2874	5.10278	5.24942
ENSRNOG00000001886	164	244	165	308	291	419	113	136	137	185	167	2.28956	3.38974	2.294	4.28774	4.07503	5.85693	1.58191	1.8956	1.92789	2.58714	2.3429
ENSRNOG00000001908	58	23	30	21	19	28	60	53	46	117	140	1.10291	0.43245	0.563124	0.398039	0.36915	0.533512	1.16114	1.00098	0.890283	2.21958	2.71619
ENSRNOG00000001959	63	113	33	98	113	108	407	122	122	302	532	1.15484	2.046	0.605082	1.78534	2.05876	1.95938	7.57591	2.25821	2.27167	5.5467	9.9368
ENSRNOG00000001963	111	649	60	160	282	294	938	155	290	970	1693	2.59773	15.0527	1.42773	3.70922	6.5635	6.90785	22.3464	3.66041	6.86602	22.7085	40.2424
ENSRNOG00000001979	1677	4328	1506	503	1247	1122	4328	3597	6191	7816	5734	53.2688	135.76	47.7775	15.8497	39.4829	35.531	137.16	114.033	196.028	246.279	181.552
ENSRNOG00000002013	30	33	160	247	41	200	45	53	10	27	44	0.316832	0.346209	1.67723	2.57893	0.433972	2.10386	0.483451	0.55722	0.107671	0.29247	0.476889
ENSRNOG00000002032	398	332	365	322	243	374	547	443	392	628	641	10.0035	8.30782	9.11218	8.09746	6.10094	9.53472	13.6974	11.1794	9.88782	15.6753	16.0868
ENSRNOG00000002045	1202	656	751	728	543	680	1836	1659	861	1939	964	22.2145	12.0221	13.7471	13.2796	9.92227	12.5397	34.584	30.8834	16.1989	36.3495	18.4914
ENSRNOG00000002072	42	25	88	173	82	125	33	37	28	43	37	1.32439	0.812192	2.80083	5.59216	2.63397	4.08745	1.00285	1.15623	0.840788	1.31955	1.10855
ENSRNOG00000002080	594	285	531	707	431	531	280	453	272	277	292	4.72412	2.26085	4.22176	5.62358	3.46891	4.24963	2.21253	3.58845	2.15164	2.20142	2.31917
ENSRNOG00000002089	158	226	220	118	123	98	218	209	302	251	297	4.21658	6.00556	5.82256	3.13624	3.30278	2.65148	5.81215	5.57015	8.14624	6.72212	8.04774
ENSRNOG00000002093	566	453	646	712	670	569	374	246	373	358	256	5.76154	4.58266	6.54061	7.23079	6.79872	5.83755	3.79491	2.5145	3.79678	3.65175	2.62858
ENSRNOG00000002122	356	120	236	229	157	218	382	438	302	420	371	3.33943	1.11725	2.18625	2.13175	1.46762	2.04968	3.5762	4.10657	2.83775	3.97977	3.56716
ENSRNOG00000002217	302	225	114	270	167	245	869	638	228	1951	1128	42.7468	31.4137	16.2227	37.9459	23.3103	34.7774	124.524	90.5316	32.1658	274.293	159.44
ENSRNOG00000002240	1161	476	1009	1104	677	761	654	525	432	438	413	31.0527	12.795	26.9457	30.2334	18.3252	21.0086	16.8199	13.8185	11.111	11.2838	10.3448
ENSRNOG00000002258	1227	485	1002	2114	966	1925	703	850	577	481	672	25.2162	9.97112	20.547	43.7099	19.9769	40.001	14.2152	17.3039	11.6679	9.69902	13.498
ENSRNOG00000002273	90	66	51	39	27	48	120	116	62	131	125	3.00049	2.17601	1.70302	1.30394	0.903541	1.62978	3.90779	3.81241	2.02423	4.25018	4.01224
ENSRNOG00000002278	284	300	235	177	340	186	363	334	485	395	381	6.78955	7.11936	5.56861	4.19462	8.0495	4.4084	8.80741	7.98503	11.6692	9.41297	9.2026
ENSRNOG00000002318	103	29	104	118	82	113	22	41	29	19	14	1.38207	0.393465	1.38266	1.5785	1.10378	1.51055	0.305661	0.553858	0.395015	0.261838	0.192504
ENSRNOG00000002393	9474	3978	9292	11759	10740	10897	5433	6325	3624	5323	4466	109.946	45.9351	106.805	134.919	124.616	126.135	64.4407	73.3158	42.4402	62.3546	53.0191
ENSRNOG00000002450	419	246	382	554	342	399	262	263	174	209	220	13.9935	8.169	12.6859	18.5451	11.5808	13.5254	8.71861	8.68268	5.72867	6.8291	7.18754
ENSRNOG00000002470	331	226	76	210	260	319	1393	413	176	2146	799	12.8462	8.57242	2.9132	7.93728	9.81983	12.0945	53.2739	15.6258	6.86136	82.927	31.5537
ENSRNOG00000002542	434	186	319	507	384	1307	228	271	171	215	241	6.30548	2.7088	4.63692	7.42644	5.6411	19.186	3.28163	3.92336	2.46085	3.11713	3.46262
ENSRNOG00000002568	35	9	20	15	11	25	141	62	14	146	110	2.20194	0.618079	1.25715	1.04044	0.750423	1.71384	7.91073	3.70331	0.801135	8.31546	5.86694
ENSRNOG00000002593	126	215	94	109	95	91	187	323	400	236	264	1.60855	2.69991	1.18855	1.36984	1.19677	1.1561	2.42844	4.16327	5.21008	3.0879	3.54491
ENSRNOG00000002645	212	244	220	376	286	359	180	198	185	172	191	2.36587	2.71628	2.4543	4.1957	3.20637	4.01822	1.99877	2.20068	2.05496	1.90951	2.12292
ENSRNOG00000002652	50	50	30	44	27	69	69	55	74	129	118	0.900719	0.913103	0.557711	0.79462	0.529255	1.32508	1.24048	0.991791	1.367	2.34621	2.1911
ENSRNOG00000002657	85	73	56	56	67	67	152	134	120	238	159	1.91654	1.63696	1.2521	1.24582	1.48274	1.50322	3.53455	3.03519	2.76867	5.48063	3.76732
ENSRNOG00000002659	335	104	94	215	106	232	581	362	183	876	555	3.46484	1.09765	0.988434	2.29514	1.13731	2.46858	5.97081	3.77647	1.86151	9.08803	5.68814
ENSRNOG00000002667	78	62	35	71	48	144	153	103	108	292	708	0.998699	0.657038	0.371311	0.803661	0.509351	2.21605	1.87938	1.08419	1.17116	3.08822	8.41248
ENSRNOG00000002695	512	511	657	810	677	608	432	480	369	385	429	17.6249	17.3199	22.0665	27.3869	22.8455	21.0601	15.2087	16.6207	12.9121	13.4896	15.4171
ENSRNOG00000002713	186	205	211	269	199	183	137	107	144	117	134	3.98341	4.35653	4.51911	5.79451	4.2768	3.93863	2.87652	2.29722	3.04365	2.49099	2.82638
ENSRNOG00000002807	358	415	277	245	248	280	480	484	581	623	699	12.2384	14.2197	9.56106	8.48095	8.59598	9.75637	16.1135	16.3175	19.3003	20.7849	22.8705
ENSRNOG00000002835	334	637	291	746	884	758	377	226	283	270	339	6.78142	12.6115	5.7136	14.7093	17.6862	15.108	7.79898	4.57516	5.83511	5.52868	7.15533
ENSRNOG00000002838	86	93	81	57	82	64	137	104	127	129	125	11.017	7.88937	8.41976	6.44722	8.83433	10.2418	15.196	10.281	11.5458	13.0868	14.6275
ENSRNOG00000002860	13	20	10	15	19	38	35	34	45	47	64	0.427576	0.646378	0.310855	0.485533	0.617837	1.20218	1.11498	1.07976	1.43667	1.46126	2.02784
ENSRNOG00000002871	499	457	423	699	543	601	341	392	402	330	336	8.65087	7.80127	7.15156	11.7788	9.3026	10.2584	6.10128	6.78253	7.09788	5.78675	6.07713
ENSRNOG00000002874	200	184	149	287	207	187	132	138	138	123	135	13.4646	12.2492	9.92725	19.1569	13.7623	12.6359	9.04546	9.35014	9.42126	8.31306	9.37433
ENSRNOG00000002879	474	853	405	341	440	442	923	970	740	1380	1359	16.5603	29.7083	14.2044	12.204	15.2713	16.6075	31.7337	34.1583	25.1631	46.4568	45.6339
ENSRNOG00000002886	79	72	80	74	67	97	139	90	105	141	182	0.529496	0.482429	0.533636	0.495792	0.45252	0.654354	0.921039	0.595496	0.690851	0.924262	1.18909
ENSRNOG00000002903	288	105	206	341	150	261	85	169	52	80	130	3.3427	1.26752	2.69229	3.61357	1.88143	2.83247	1.23551	2.14756	0.767386	1.18243	1.84915
ENSRNOG00000002922	11	30	9	3	4	23	20	11	122	59	47	0.428766	1.10386	0.329152	0.136152	0.179613	0.879483	0.709423	0.426696	4.32968	2.11642	1.67676
ENSRNOG00000003003	10	17	19	10	7	23	34	23	30	28	37	0.388756	0.65698	0.734618	0.388138	0.284013	0.911263	1.3589	0.922543	1.20904	1.12079	1.50518
ENSRNOG00000003031	29	40	18	21	24	33	58	47	88	94	116	0.212209	0.305504	0.130868	0.153932	0.172909	0.240309	0.421569	0.356841	0.735447	0.743908	0.929478
ENSRNOG00000003068	22	7	14	7	8	7	27	23	25	27	29	0.985461	0.327353	0.638911	0.337289	0.368606	0.34308	1.23961	1.04692	1.13684	1.22274	1.32044
ENSRNOG00000003104	66	36	49	59	31	100	131	85	75	224	310	1.48327	0.820207	1.10797	1.34658	0.714094	2.29291	2.84478	1.86282	1.63287	4.85614	6.61594
ENSRNOG00000003116	265	287	326	438	388	491	220	265	230	214	212	8.3362	9.12046	10.4206	13.9494	12.3325	15.6385	6.75961	8.28116	7.08431	6.65837	6.57038
ENSRNOG00000003136	29	15	10	17	8	28	32	29	18	92	81	1.65693	0.93259	0.600201	1.05111	0.478712	1.60386	1.67485	1.74545	1.00675	4.94812	4.38362
ENSRNOG00000003170	74	52	30	37	48	69	120	81	65	172	115	1.17862	0.832831	0.480203	0.58894	0.771221	1.10426	1.92304	1.29104	1.04264	2.73638	1.84457
ENSRNOG00000003207	129	178	84	145	121	157	214	182	177	372	476	1.83399	2.53938	1.20602	2.09772	1.76254	2.28695	2.94351	2.5464	2.43083	5.12062	6.41717
ENSRNOG00000003217	710	686	412	766	560	993	1633	880	589	1648	1860	19.1395	18.5894	11.259	20.9856	15.4015	27.3898	42.9516	23.5746	15.5284	43.575	48.4189
ENSRNOG00000003232	5180	3005	6135	5796	5410	7304	3530	3975	2693	3810	3032	190.062	111.627	226.679	218.443	203.466	274.941	124.953	142.746	94.5878	133.394	102.079
ENSRNOG00000003244	3	1	26	2	6	5	32	1	33	76	27	0.86224	0.283448	6.1549	0.671936	1.5342	1.38388	7.23049	0.320148	7.15942	16.7687	5.74415
ENSRNOG00000003256	4054	1001	2879	4897	1709	3699	1334	2428	979	937	1392	86.5431	21.4299	62.4958	105.504	37.944	84.3118	29.1585	53.5399	22.5468	21.8076	33.5528
ENSRNOG00000003289	2566	3547	2386	1585	2606	1930	3795	4445	3549	4865	3727	70.0398	96.8347	64.7382	43.2031	70.8115	52.9703	104.617	121.566	97.1906	133.342	102.703
ENSRNOG00000003298	24	13	14	14	12	10	36	34	11	28	46	0.911426	0.53395	0.526871	0.564996	0.454823	0.388885	1.33463	1.26956	0.439587	1.04077	1.69413
ENSRNOG00000003305	23	18	20	17	18	19	34	26	25	48	59	1.02686	0.785234	0.877462	0.771692	0.789598	0.832085	1.45152	1.13968	1.0796	2.03447	2.50043
ENSRNOG00000003348	105	56	95	193	204	139	53	101	59	36	36	3.85693	2.07564	3.52107	7.17849	7.65249	5.26756	1.89031	3.63144	2.09822	1.28761	1.26782
ENSRNOG00000003388	11	6	3	5	5	5	24	26	24	49	22	0.0647324	0.033064	0.0161168	0.0297057	0.0315174	0.0305681	0.140087	0.144735	0.138451	0.278701	0.130835
ENSRNOG00000003486	72	84	60	104	70	120	239	151	104	320	244	2.79002	3.20682	2.30821	3.94407	2.6678	4.63359	9.55178	5.87497	4.10039	12.6054	9.88784
ENSRNOG00000003504	267	364	299	179	271	194	388	377	380	426	439	9.70424	13.5402	11.6556	6.73857	10.38	7.61416	14.3971	13.7524	13.7924	15.2002	15.6906
ENSRNOG00000003510	69	20	67	81	71	65	50	32	15	22	17	2.14461	0.647233	2.02011	2.44208	2.13024	1.99434	1.49769	1.01351	0.451881	0.661345	0.525395
ENSRNOG00000003526	10	17	7	9	9	15	36	26	26	26	29	0.246542	0.425836	0.172469	0.226729	0.245237	0.379849	0.894824	0.64477	0.645488	0.648555	0.731627
ENSRNOG00000003590	215	175	152	191	170	209	91	158	137	90	113	6.72172	5.44224	4.79069	5.96724	5.29329	6.58113	2.82189	4.91221	4.22192	2.74287	3.42084
ENSRNOG00000003597	421	557	511	910	1356	884	411	459	414	413	451	18.8628	24.8077	23.2341	41.2105	60.9083	40.4614	18.1265	20.5508	18.1828	18.0973	19.4434
ENSRNOG00000003622	1274	356	779	1136	695	1125	2064	2049	1016	3288	2870	20.1009	5.53831	12.1083	17.599	10.8006	17.6154	33.3286	32.7147	16.4499	53.0101	47.6908
ENSRNOG00000003703	31	36	24	42	24	44	139	55	71	185	150	0.643106	0.758396	0.498991	0.864887	0.518589	0.92628	2.85894	1.14023	1.45427	3.77965	3.04869
ENSRNOG00000003745	1362	174	1564	218	1142	252	625	3080	3973	3878	2658	43.0871	5.4176	49.6249	6.77318	35.6088	8.0453	19.4412	96.0177	123.212	119.743	81.545
ENSRNOG00000003844	1073	969	1106	1574	1429	1445	797	888	802	777	847	24.683	21.8786	25.0369	35.391	32.1967	32.7464	18.6793	20.5627	18.7975	18.0418	20.1324
ENSRNOG00000003890	1003	831	1015	2439	1874	2477	788	713	675	738	898	34.0556	27.685	33.4828	80.3334	63.2013	83.2813	27.5138	24.1288	23.2743	25.5396	31.9358
ENSRNOG00000003918	76	76	77	154	129	119	73	50	62	49	65	3.20574	3.19319	3.31671	6.59417	5.48116	5.16777	3.02051	2.10623	2.55491	2.0205	2.65955
ENSRNOG00000003954	75	100	49	52	28	101	257	92	62	369	369	3.74449	4.62819	2.3502	2.41952	1.35292	4.84249	12.5256	4.43448	2.98665	17.3964	17.3282
ENSRNOG00000003969	955	488	1985	2307	510	1811	411	747	542	486	416	19.2261	9.91917	40.4201	47.7949	10.5694	37.7807	7.96696	14.8211	10.5002	9.46872	7.88984
ENSRNOG00000003977	2958	2399	2468	2390	3746	1452	2152	4976	4375	5804	7181	93.7323	76.0953	78.6425	77.5638	120.924	47.517	64.4322	154.326	131.448	176.376	210.853
ENSRNOG00000004003	87	51	66	40	68	19	71	147	112	169	194	2.09187	1.23338	1.6055	0.964014	1.6505	0.484922	1.70729	3.56527	2.69588	4.07579	4.69312
ENSRNOG00000004048	49	57	32	46	55	65	77	73	55	221	233	0.354071	0.411402	0.228958	0.329896	0.39815	0.468819	0.560069	0.528994	0.400036	1.60651	1.72598
ENSRNOG00000004061	617	665	512	1115	873	1090	563	445	322	445	394	12.8792	13.7573	10.4294	22.9581	18.1899	22.5722	11.9884	9.32859	6.87281	9.32593	8.45644
ENSRNOG00000004146	189	158	140	109	100	160	226	203	193	283	230	3.95441	3.30162	2.95631	2.31188	2.11304	3.40875	4.60036	4.20418	3.93032	5.74811	4.61071
ENSRNOG00000004162	252	111	211	445	213	297	121	172	102	77	100	6.2699	2.59947	5.24561	11.4204	5.36796	7.52088	3.12989	4.49047	2.63241	1.78246	2.52638
ENSRNOG00000004181	44	63	57	32	68	41	90	66	139	98	101	0.951019	1.3528	1.2077	0.686566	1.46847	0.88428	1.95652	1.41928	2.99511	2.10815	2.19262
ENSRNOG00000004192	195	113	101	159	150	190	288	237	139	439	385	2.98974	1.72217	1.55194	2.43484	2.31126	2.90247	4.4302	3.62724	2.13165	6.61009	5.7812
ENSRNOG00000004245	786	680	843	528	533	424	948	890	1332	953	992	141.574	119.223	151.754	95.7103	91.9804	77.2777	166.392	160.019	229.491	161.582	165.442
ENSRNOG00000004258	9	27	6	12	14	11	20	20	37	27	36	0.228066	0.684223	0.15083	0.314582	0.364447	0.298058	0.46362	0.501993	0.861555	0.643907	0.803668
ENSRNOG00000004302	17580	16057	24305	24185	29079	18430	14267	17542	15163	11953	9084	601.296	543.556	824.548	813.691	989.382	629.358	496.7	602.295	525.366	418.343	324.438
ENSRNOG00000004307	162	52	89	42	45	85	189	149	202	370	186	5.44992	1.78597	3.03788	1.46887	1.57625	2.96445	6.21644	4.97937	6.63373	12.1411	6.02736
ENSRNOG00000004310	1025	351	690	1634	633	531	313	250	215	177	179	10.8979	3.75007	7.44958	17.7769	6.85309	5.78983	3.22108	2.63326	2.22496	1.82241	1.79669
ENSRNOG00000004311	497	698	537	533	548	436	442	339	352	348	331	17.8937	25.0897	19.6554	19.7115	19.8156	16.1101	15.3335	12.2138	12.2838	12.218	11.467
ENSRNOG00000004322	50	67	46	42	30	39	75	66	65	161	180	0.874203	1.16242	0.793954	0.802352	0.530885	0.694526	1.30905	1.15819	1.16852	2.8539	3.14937
ENSRNOG00000004342	569	533	440	306	427	203	886	737	840	787	729	7.21817	6.69744	5.49338	3.83753	5.38302	2.57466	11.4309	9.45798	10.8754	10.2809	9.75529
ENSRNOG00000004409	34	55	35	55	33	57	88	71	68	132	121	0.796096	1.26237	0.812601	1.26266	0.75937	1.31787	2.01477	1.6293	1.54827	3.01831	2.75447
ENSRNOG00000004415	263	178	256	349	218	372	184	182	191	157	164	2.56294	1.72189	2.55433	3.37324	2.11993	3.75346	1.90784	1.88369	1.9322	1.67687	1.70659
ENSRNOG00000004444	66	44	48	70	63	63	111	99	46	152	159	1.96616	1.31247	1.4683	2.14977	1.93431	1.93115	3.24448	2.92221	1.35165	4.39733	4.49746
ENSRNOG00000004521	308	180	215	367	219	302	153	205	163	124	125	8.37468	4.84012	5.70348	9.71627	5.83718	8.14151	4.34868	5.64967	4.57012	3.50541	3.67194
ENSRNOG00000004537	187	360	116	71	199	70	363	265	457	394	282	5.88447	11.3118	3.69449	2.27825	6.34843	2.26128	11.2291	8.25239	13.9615	12.061	8.53369
ENSRNOG00000004542	22	35	13	10	24	20	43	45	48	41	57	0.583013	0.933231	0.34379	0.26899	0.649916	0.550397	1.16978	1.21021	1.29316	1.12998	1.55013
ENSRNOG00000004555	1618	1906	916	1108	1233	1251	2070	1921	2911	2139	2223	25.7418	29.8269	14.8365	17.5298	19.0794	19.371	31.2268	30.5569	45.2789	32.1195	34.4608
ENSRNOG00000004566	178	147	131	156	66	108	109	71	62	61	62	2.74819	2.22608	2.04467	2.47533	1.00843	1.64961	1.63821	1.09925	0.928634	0.898311	0.963623
ENSRNOG00000004571	10	36	24	8	18	25	33	32	62	45	54	0.265121	0.959233	0.633286	0.219605	0.474775	0.678021	0.881821	0.851377	1.68126	1.20875	1.46678
ENSRNOG00000004591	254	260	287	349	363	398	222	209	141	230	234	8.18138	8.35037	9.31621	11.318	11.6398	12.9745	7.13682	6.75234	4.48518	7.34493	7.42882
ENSRNOG00000004621	437	341	244	317	311	455	560	502	502	578	647	15.2169	12.8389	7.31108	9.79529	11.0698	16.82	17.2385	17.151	22.0777	19.1483	21.2152
ENSRNOG00000004624	853	606	530	247	580	293	654	994	1063	1010	752	19.7796	13.8783	12.0795	5.64658	13.2889	6.77411	15.4253	23.0551	24.9031	23.7337	18.0987
ENSRNOG00000004626	122	1093	106	39	123	340	422	291	1387	1749	1278	1.81205	16.0147	1.56155	0.579639	1.81043	5.07838	6.17554	4.31603	20.4148	25.7968	18.8935
ENSRNOG00000004666	37	17	21	20	13	24	56	29	27	76	44	0.992476	0.453575	0.564992	0.548544	0.355548	0.66455	1.45156	0.767922	0.702648	1.98689	1.13739
ENSRNOG00000004737	230	207	230	226	155	210	325	275	187	513	503	13.3405	11.7344	13.1594	12.7882	8.7517	11.9392	19.4172	16.1788	11.1066	30.6377	31.0683
ENSRNOG00000004766	64	31	22	34	36	25	20	17	18	12	21	1.20733	0.597746	0.422895	0.658341	0.690235	0.4926	0.383061	0.32597	0.34413	0.236654	0.394548
ENSRNOG00000004772	45	129	36	38	34	37	81	100	128	107	137	1.92523	5.40892	1.53002	1.60611	1.44421	1.57197	3.47716	4.20462	5.41013	4.55213	5.86455
ENSRNOG00000004821	17	31	16	16	32	24	70	65	61	59	71	0.315498	0.57958	0.293274	0.306074	0.586785	0.451687	1.2601	1.18584	1.09398	1.06292	1.2739
ENSRNOG00000004839	1277	880	2213	1827	1352	1489	721	1186	798	775	523	27.0081	18.7236	47.4991	39.469	28.9857	32.6329	14.7922	24.8167	16.3482	15.9216	10.4226
ENSRNOG00000004874	40	34	47	28	45	37	11	14	36	7	12	0.71778	0.605704	0.824646	0.490777	0.795344	0.659289	0.208361	0.263423	0.667355	0.142137	0.230472
ENSRNOG00000004904	949	840	1315	1492	1188	1477	827	809	621	803	829	37.6351	32.7725	51.4277	58.4245	46.6667	58.3307	33.0976	31.9205	24.5772	31.5023	32.9537
ENSRNOG00000004950	145	97	152	199	185	174	81	117	90	81	96	16.8341	10.7684	17.4033	22.4256	20.6031	20.0567	9.73449	13.5983	10.5213	9.46853	11.6112
ENSRNOG00000004962	256	110	190	295	188	248	158	140	118	116	122	6.05434	2.57942	4.51147	6.94016	4.40207	5.83948	3.72467	3.3392	2.78712	2.7259	2.89827
ENSRNOG00000004968	53	63	42	51	29	40	104	67	68	110	100	0.469572	0.556875	0.367821	0.445579	0.260667	0.359208	0.95175	0.603385	0.617454	0.995389	0.942369
ENSRNOG00000004971	166	136	185	250	238	170	103	146	132	98	98	4.87699	4.01072	5.36355	7.23711	6.97953	4.98047	3.15767	4.33241	3.98299	2.95306	3.01234
ENSRNOG00000004972	129	103	105	132	175	167	479	287	99	645	364	4.09896	3.28716	3.3471	4.26232	5.63856	5.43361	14.9202	8.99511	3.06105	19.9435	11.0683
ENSRNOG00000005012	366	284	356	520	355	436	262	245	229	191	199	7.47983	5.76122	7.22206	10.5288	7.2617	8.97884	5.50733	5.02306	4.74327	3.97707	4.20726
ENSRNOG00000005043	252	103	150	63	136	65	137	373	498	253	219	7.11386	2.94834	4.23919	1.84661	3.95474	1.91564	3.68451	10.314	13.2963	6.87341	5.67346
ENSRNOG00000005087	1038	608	1118	1512	784	1059	628	793	478	609	585	15.6754	9.13684	16.5427	22.4559	11.7976	15.9047	9.72926	11.9978	7.38448	9.37614	9.26495
ENSRNOG00000005109	52	193	56	21	18	27	166	179	289	200	381	2.59688	9.6836	2.8099	1.09263	0.934029	1.41548	7.85789	8.61843	13.6534	9.44944	17.3628
ENSRNOG00000005126	14	14	20	8	6	14	38	20	13	30	77	0.516881	0.513485	0.708189	0.295485	0.23112	0.5081	1.3279	0.716792	0.47733	1.08905	2.74139
ENSRNOG00000005133	79	83	92	111	101	79	57	64	69	41	39	1.06028	1.05056	1.233	1.41194	1.33466	1.0166	0.722026	0.823637	0.847309	0.487271	0.535873
ENSRNOG00000005141	283	223	314	377	305	358	233	219	202	191	180	4.36835	3.37021	4.82836	5.70494	4.61991	5.43257	3.72917	3.404	3.14757	2.99342	2.87206
ENSRNOG00000005153	21	18	14	27	14	18	51	38	30	34	37	0.228063	0.198884	0.153646	0.295651	0.162643	0.19804	0.547586	0.411576	0.325835	0.363512	0.390407
ENSRNOG00000005177	241	317	229	181	193	220	334	338	480	342	332	10.7926	13.788	10.1145	7.9791	8.75909	9.77657	14.2393	14.601	20.4459	14.5148	14.1645
ENSRNOG00000005214	143	141	108	125	65	132	340	287	147	823	616	5.33276	5.2666	4.07359	4.55164	2.4601	4.81422	12.8619	10.7541	5.72986	30.9031	23.7924
ENSRNOG00000005266	425	993	716	286	671	441	766	1298	1329	1035	893	11.7372	27.1785	19.7355	7.91705	18.4352	12.288	21.0596	35.893	36.4033	28.3511	24.4828
ENSRNOG00000005376	14	24	16	12	16	9	32	27	22	41	36	0.790298	1.30235	0.857073	0.638855	0.871025	0.508086	1.77643	1.46549	1.24347	2.25097	2.01809
ENSRNOG00000005378	28	39	12	35	32	42	52	35	43	94	138	0.388926	0.538524	0.166795	0.491577	0.446483	0.596328	0.700112	0.481155	0.577441	1.25869	1.81683
ENSRNOG00000005390	204	243	176	182	155	267	372	288	299	412	351	1.7311	2.06119	1.51174	1.5635	1.33272	2.29181	3.11156	2.43134	2.50074	3.4541	2.91892
ENSRNOG00000005404	36	43	16	42	43	49	100	77	51	127	78	0.609341	0.712021	0.267294	0.708707	0.714097	0.826593	1.70036	1.29348	0.855046	2.1488	1.33508
ENSRNOG00000005446	262	255	295	448	389	455	227	229	255	198	219	11.9071	11.5705	13.4199	20.7442	18.0093	21.3095	9.78824	10.0957	10.7843	8.44926	8.95889
ENSRNOG00000005468	280	263	315	490	331	393	213	248	170	224	243	4.77671	4.48427	5.31639	8.37119	5.76227	6.79799	3.63524	4.19484	2.90527	3.81255	4.1563
ENSRNOG00000005659	5	11	6	4	4	7	41	25	31	58	41	0.19271	0.344973	0.176714	0.163771	0.174022	0.269315	1.44658	0.80348	0.949979	1.76863	1.23713
ENSRNOG00000005731	97	110	52	102	92	226	261	140	151	448	591	2.56274	3.15849	1.40896	2.75146	2.43434	6.58998	6.89917	3.69599	3.97665	11.7536	15.9688
ENSRNOG00000005807	29	61	22	48	36	49	75	37	50	135	143	0.375146	0.785351	0.285068	0.625291	0.465914	0.638783	0.957891	0.484848	0.642588	1.72264	1.8348
ENSRNOG00000005809	337	316	261	225	264	263	627	514	380	886	795	19.2849	17.8718	14.9737	12.8606	14.7975	14.9728	36.0908	29.7534	21.7904	49.9308	45.1446
ENSRNOG00000005810	43	30	35	53	51	56	80	92	73	143	221	0.764773	0.542946	0.626062	0.935064	0.914251	0.996151	1.46077	1.64849	1.30797	2.58146	4.03347
ENSRNOG00000005823	512	248	518	1031	520	861	244	333	221	249	263	3.47401	1.67036	3.47766	6.90578	3.55314	5.82976	1.68008	2.25593	1.51281	1.71427	1.84342
ENSRNOG00000005825	1562	1361	1274	924	628	1521	3502	2225	1125	10105	9794	90.8252	78.3084	74.7328	53.8522	36.1894	88.8697	202.347	129.957	65.0633	576.858	562.75
ENSRNOG00000005900	46	20	11	69	17	41	183	129	42	468	260	1.43564	0.64794	0.347827	2.20772	0.551402	1.34328	5.35615	3.88667	1.23967	13.6842	7.3104
ENSRNOG00000005927	345	460	322	667	516	585	316	317	304	296	333	3.7799	4.91259	3.41265	7.10915	5.48374	6.3396	3.55202	3.53049	3.45968	3.36872	3.93987
ENSRNOG00000005929	85	285	121	107	162	127	242	193	164	326	419	3.64794	12.241	5.21213	4.75432	7.10291	5.69749	9.73772	8.06807	6.57136	13.2298	16.2643
ENSRNOG00000005930	2524	678	5337	3686	1867	4509	947	1956	610	1166	1069	167.166	44.6935	357.168	245.716	125.351	302.396	62.0201	128.939	39.943	76.0583	69.2245
ENSRNOG00000005935	22	9	11	27	13	22	22	21	18	75	113	0.813293	0.350868	0.397867	0.974436	0.482257	0.824223	0.790824	0.755673	0.646829	2.63193	3.88288
ENSRNOG00000006086	16	40	25	12	16	16	46	37	39	43	65	1.99824	4.84047	3.14353	1.48162	1.9763	1.99924	5.59924	4.58925	4.73542	5.18942	7.67252
ENSRNOG00000006094	86	121	59	63	46	131	297	166	103	646	532	2.47977	3.32015	1.73871	1.91518	1.40644	3.82202	7.6602	5.08851	2.75887	18.9905	15.2827
ENSRNOG00000006108	77	72	56	52	59	58	160	128	97	149	167	13.2102	12.1155	9.85679	8.90937	10.0143	10.3681	27.6592	22.1712	16.6279	24.7695	27.7807
ENSRNOG00000006116	144	38	88	98	47	97	158	184	65	454	457	1.60242	0.42018	0.978931	1.08543	0.528279	1.09481	1.73357	2.01844	0.71382	4.94136	4.94516
ENSRNOG00000006167	89	130	50	57	72	75	175	106	147	245	201	1.28668	1.88497	0.725084	0.845117	1.07362	1.10488	2.42268	1.48565	2.0253	3.39985	2.71917
ENSRNOG00000006178	1515	819	1195	1871	1433	2309	867	1150	743	894	939	5.62479	3.0446	4.44008	6.98785	5.42405	8.6619	3.18551	4.22289	2.71218	3.276	3.41338
ENSRNOG00000006199	48	47	43	26	34	41	80	73	79	86	68	1.34135	1.35277	1.13722	0.720381	0.964087	1.16193	2.21275	2.0221	2.40427	2.45207	1.96132
ENSRNOG00000006231	31	44	21	37	46	57	80	58	62	215	160	0.329006	0.465556	0.223647	0.394442	0.492872	0.607511	0.840172	0.615671	0.648358	2.26007	1.68147
ENSRNOG00000006280	564	231	849	2001	333	1045	243	473	304	248	218	9.70489	3.98374	14.8162	35.1591	5.84235	18.369	4.07624	8.06512	5.07855	4.14676	3.55333
ENSRNOG00000006314	16	12	6	15	6	23	46	30	17	67	73	0.548693	0.331818	0.185913	0.483295	0.220032	0.792854	1.52499	0.924157	0.5105	2.13564	2.31854
ENSRNOG00000006338	2428	1017	2957	4110	1112	1680	986	1616	1354	737	983	28.8179	11.9742	34.9414	48.2717	13.09	19.8057	11.8897	19.278	16.2566	8.8247	11.8666
ENSRNOG00000006384	197	351	184	176	225	292	262	350	355	437	540	6.87224	12.2034	6.38503	6.11699	7.8494	10.2598	9.21861	12.1485	12.3642	15.3057	19.0903
ENSRNOG00000006403	299	463	250	205	338	238	489	389	759	463	405	3.08916	4.77692	2.6116	2.15033	3.49617	2.50636	4.90926	4.00642	7.68838	4.6869	4.02761
ENSRNOG00000006418	119	140	38	105	64	108	209	140	124	254	313	3.21102	3.7542	1.03757	2.82145	1.74323	2.94339	5.66447	3.77524	3.33323	6.88869	8.55501
ENSRNOG00000006460	146	136	107	103	111	143	210	214	183	223	270	6.29652	5.86472	4.65805	4.58893	4.85057	6.38952	8.48874	9.01965	7.44208	9.07533	10.5584
ENSRNOG00000006557	118	93	50	85	61	119	231	142	105	291	304	1.15143	0.881553	0.476581	0.855313	0.611788	1.17091	2.24138	1.37533	0.988764	2.85062	2.90278
ENSRNOG00000006583	87	63	54	63	76	54	133	140	122	153	88	5.14366	3.74	3.22698	3.68899	4.43828	3.1988	8.08875	8.37442	7.35965	9.19298	5.44133
ENSRNOG00000006636	141	115	206	347	168	209	117	145	59	101	116	5.58275	4.56344	8.06515	13.7127	6.69747	8.32928	4.64785	5.67471	2.33119	3.96382	4.52633
ENSRNOG00000006646	141	51	61	62	58	121	254	246	99	277	237	3.31177	1.19483	1.43184	1.45183	1.33586	2.83838	6.02574	5.84842	2.36594	6.5227	5.6581
ENSRNOG00000006653	26778	13976	29887	20797	18403	18002	13684	16370	14993	11345	10313	590.936	289.842	663.905	460.939	398.363	407	281.13	365.135	330.499	235.492	234.758
ENSRNOG00000006655	515	495	615	1004	864	1275	427	488	374	442	471	18.888	18.1017	22.4103	36.6392	31.4552	46.9071	15.8573	17.9314	13.7589	16.2952	17.5684
ENSRNOG00000006720	338	273	239	250	283	245	407	516	403	550	512	8.1789	6.62121	5.83248	6.15972	6.97487	6.09955	9.58284	12.3017	9.39421	12.8218	11.6346
ENSRNOG00000006726	21	43	14	43	47	96	14	20	17	18	16	0.692794	1.28016	0.451215	1.41837	1.69497	2.78535	0.454911	0.635676	0.607258	0.598161	0.609121
ENSRNOG00000006733	206	266	150	140	160	250	252	281	351	400	450	3.31054	4.2338	2.38447	2.24659	2.59301	4.03421	4.00474	4.44383	5.50594	6.26094	7.04609
ENSRNOG00000006735	15	12	18	9	1	11	18	23	34	38	51	0.486474	0.31626	0.647619	0.349158	0.0621904	0.354796	0.635629	0.814152	1.11041	1.35101	1.70313
ENSRNOG00000006767	22	18	2	23	16	45	62	36	24	226	296	1.38759	1.15377	0.127588	1.47983	1.04143	2.93467	3.95836	2.34448	1.54928	14.2778	18.7766
ENSRNOG00000006787	13626	2655	22018	66298	16738	41953	5336	11761	1761	3857	3863	219.975	42.6536	357.756	1079.46	271.909	685.436	83.9147	187.698	27.7615	60.7709	60.1221
ENSRNOG00000006860	17	23	8	11	11	20	39	18	21	39	53	0.233166	0.311345	0.107922	0.149926	0.154853	0.281488	0.519944	0.251907	0.283422	0.529285	0.714958
ENSRNOG00000006932	69	57	41	28	38	68	117	117	56	174	139	1.63874	1.35142	0.972181	0.673459	0.895593	1.60882	2.80901	2.75769	1.32747	4.13625	3.3439
ENSRNOG00000006940	145	92	98	90	75	107	296	214	149	382	313	5.59219	3.52825	3.79594	3.49433	2.91322	4.18183	11.2705	8.17682	5.63678	14.3253	11.6153
ENSRNOG00000006946	180	123	111	152	129	133	252	242	148	339	335	5.46482	3.80783	3.5259	4.51876	3.8974	4.26232	7.46622	7.28933	4.38565	10.1291	9.85732
ENSRNOG00000006952	316	167	173	240	197	268	533	480	292	744	631	3.29181	1.75323	1.82904	2.55495	2.10528	2.85127	5.40943	4.93222	2.94394	7.51519	6.21943
ENSRNOG00000006975	3869	1147	3747	4378	1845	2294	1764	2225	1096	1079	1113	61.4642	17.9582	58.4065	68.5737	28.9395	36.3806	28.1192	35.5672	17.6258	17.3965	18.3607
ENSRNOG00000006996	23	29	19	11	10	11	50	49	45	50	46	0.376999	0.46228	0.299371	0.175083	0.169854	0.180552	0.807472	0.787637	0.73723	0.817918	0.770286
ENSRNOG00000007012	31	14	12	18	19	29	56	43	17	72	72	0.328015	0.15444	0.126615	0.195061	0.208843	0.310959	0.597197	0.453768	0.179465	0.761974	0.772212
ENSRNOG00000007088	979	745	800	854	654	859	463	671	551	509	545	19.0768	14.3231	15.3118	16.4826	12.633	16.8052	9.05615	13.0728	10.7577	9.93887	10.7864
ENSRNOG00000007091	736	587	355	762	652	864	1755	961	620	2108	1855	53.5085	41.9979	24.2644	55.1967	44.8434	61.5684	118.866	66.5382	43.1189	143.106	124.852
ENSRNOG00000007092	192531	98736	211048	213113	246341	274052	130797	148381	85768	104092	99837	7145.67	3638.82	7796.64	7785.77	8978.63	10089.8	4947.5	5499.02	3199.85	3858.16	3743.51
ENSRNOG00000007104	586	321	921	1361	1327	1097	348	365	378	326	308	3.57249	1.95107	5.5915	8.2453	8.11452	6.69754	2.13889	2.22798	2.31093	1.9976	1.90453
ENSRNOG00000007128	738	461	890	1383	624	933	448	605	264	412	510	24.4829	15.0989	29.2225	45.6873	20.7243	31.1917	14.8931	19.945	8.70303	13.4974	16.9069
ENSRNOG00000007131	518	174	495	602	308	333	251	333	176	143	150	7.82295	2.63705	7.51068	9.23511	4.75313	5.05974	3.69781	5.01233	2.6195	2.13063	2.20509
ENSRNOG00000007159	10	36	3	14	2	39	27	18	17	177	173	1.01285	3.64182	0.301415	1.47412	0.244937	3.95081	2.8429	1.92335	1.83042	18.2462	18.2931
ENSRNOG00000007164	106	70	89	57	76	87	185	135	124	205	156	3.92066	2.57587	3.3163	2.15814	2.82917	3.30607	6.70239	4.97934	4.49224	7.47943	5.63021
ENSRNOG00000007178	51	59	43	26	17	27	119	100	68	150	233	2.4905	2.85962	2.11797	1.27171	0.845343	1.36058	5.69756	4.84235	3.24317	7.23716	11.2195
ENSRNOG00000007214	124	158	138	117	96	92	225	198	185	223	194	4.57044	5.74949	5.04133	4.28373	3.52363	3.38903	8.29564	7.254	6.74213	8.15932	7.14902
ENSRNOG00000007230	137	140	160	149	106	133	88	80	65	82	94	2.844	2.93443	3.35707	3.18284	2.28309	2.85889	1.73795	1.6061	1.26604	1.60561	1.74859
ENSRNOG00000007258	52	145	50	53	14	69	165	160	188	92	184	2.90099	8.09947	2.85702	3.03099	0.841405	4.00934	8.91166	8.76504	10.0374	4.88397	9.53187
ENSRNOG00000007284	196	217	230	154	182	175	287	238	164	639	859	4.86663	5.47012	5.84113	4.38204	4.57848	4.4757	6.90465	5.96058	4.21032	15.4075	20.5163
ENSRNOG00000007286	26	34	18	14	16	21	51	63	71	46	64	0.502873	0.657328	0.346718	0.283548	0.319173	0.420544	0.999776	1.20087	1.3878	0.900512	1.27223
ENSRNOG00000007310	57	25	33	60	39	37	56	65	59	121	94	1.26323	1.20843	0.883807	1.17082	0.937757	0.827171	1.58538	1.72208	1.58696	3.07675	1.92365
ENSRNOG00000007350	439	311	212	359	288	358	876	830	478	1166	908	21.5064	15.0208	10.5198	17.7659	14.0248	17.8578	42.036	40.4886	22.8465	55.5304	42.888
ENSRNOG00000007372	89	76	80	79	82	93	181	140	87	309	255	4.34762	3.63025	3.84282	3.73744	3.91921	4.4355	9.02893	6.81467	4.32279	15.3589	13.1067
ENSRNOG00000007390	1409	916	1236	1281	1186	1263	1649	1586	1564	2630	2734	55.7136	36.1939	48.7914	51.4041	47.8131	51.0975	63.7127	62.1435	60.6006	101.576	104.235
ENSRNOG00000007415	572	281	326	406	426	365	827	805	523	859	536	14.0659	6.843	7.99221	9.90912	10.433	8.95679	20.2709	19.7563	12.816	21.035	13.2178
ENSRNOG00000007426	289	258	266	267	261	182	144	228	147	150	160	17.96	16.4134	17.0051	17.8101	17.1737	12.3716	8.12698	13.4676	8.20228	8.43065	8.33687
ENSRNOG00000007431	779	337	1172	861	477	1081	341	575	430	301	308	13.2977	5.80612	20.1805	15.1678	8.40306	19.1421	5.52788	9.575	6.9351	4.89898	4.81175
ENSRNOG00000007436	14	22	41	21	47	26	13	12	14	18	10	0.408872	0.616045	1.15462	0.598958	1.32111	0.743011	0.371996	0.352127	0.404444	0.504994	0.293694
ENSRNOG00000007437	100	88	43	96	92	95	171	123	124	247	266	3.11315	2.78664	1.38797	3.00966	2.77965	2.99276	5.3552	3.91885	3.80513	7.50952	8.09842
ENSRNOG00000007439	35	54	21	48	47	47	87	92	54	102	108	0.682231	0.96695	0.37945	0.889772	0.896615	0.87564	1.54883	1.6814	0.940137	1.79662	1.77936
ENSRNOG00000007490	23	23	28	19	30	24	79	54	34	96	53	0.590668	0.633183	0.76436	0.572419	0.78967	0.676079	2.13411	1.4598	0.86802	2.55128	1.32656
ENSRNOG00000007506	520	350	631	1039	661	719	271	344	210	235	209	12.6087	8.32527	14.887	24.4421	15.5376	17.2361	6.87868	8.48243	5.31592	5.91586	5.51322
ENSRNOG00000007519	129	110	97	86	75	109	132	128	127	211	234	3.06947	2.60581	2.30604	2.05689	1.78985	2.61301	3.1325	3.04705	3.01547	5.01039	5.55534
ENSRNOG00000007541	46	27	31	31	34	38	52	49	53	72	73	1.9264	1.11173	1.29682	1.33397	1.41285	1.65045	2.0824	2.01606	2.11443	2.86755	2.8386
ENSRNOG00000007578	101	146	142	163	175	137	92	82	98	88	86	3.99417	5.72243	5.57557	6.42263	6.91564	5.48352	3.61446	3.20509	3.83932	3.40167	3.31716
ENSRNOG00000007591	65	124	42	56	71	56	144	92	187	112	174	1.3109	2.49816	0.864008	1.1515	1.45907	1.16426	2.80469	1.82625	3.64437	2.19754	3.33444
ENSRNOG00000007597	27	27	7	14	29	11	43	64	43	45	20	1.03847	0.759452	0.201119	0.566826	0.873887	0.32319	1.37732	2.1249	1.1457	1.74255	0.541361
ENSRNOG00000007604	75	36	68	75	143	116	187	131	92	347	357	2.19646	1.07748	2.03087	2.27179	4.25374	3.51566	5.23279	3.72619	2.55114	9.49693	9.42745
ENSRNOG00000007679	209	136	81	131	144	153	266	188	165	320	306	5.15218	3.34766	2.01868	3.23417	3.48574	3.78195	6.40533	4.53982	3.99593	7.75013	7.35652
ENSRNOG00000007690	63	59	29	60	39	116	154	85	65	233	301	1.04732	0.977993	0.484192	1.01254	0.665505	1.94655	2.51181	1.40017	1.07077	3.80777	4.89407
ENSRNOG00000007728	266	423	206	126	272	159	475	434	390	580	437	8.19915	13.0498	6.40441	3.92979	8.48727	5.01565	14.4321	13.2029	11.6547	17.2187	12.7897
ENSRNOG00000007735	365	319	410	558	380	456	221	251	279	227	306	7.89584	6.79018	8.65832	11.8947	8.15403	9.91811	4.79988	5.4291	6.10397	4.96964	6.85004
ENSRNOG00000007764	712	266	469	189	479	232	625	995	492	868	622	8.81442	3.30378	5.79102	2.3347	5.98919	2.88178	7.79972	12.2993	6.11303	10.783	7.77443
ENSRNOG00000007793	1111	1369	1379	791	1045	570	1276	1507	2170	3076	2571	42.1963	52.3291	52.0629	30.8596	40.5436	22.4775	46.6624	56.1744	79.2425	113.14	92.3438
ENSRNOG00000007869	35	49	30	43	34	42	23	13	17	16	11	0.716092	0.982152	0.614682	0.987166	0.721478	1.05518	0.46374	0.27653	0.330068	0.339308	0.214345
ENSRNOG00000007918	99	49	49	49	35	72	125	114	83	196	203	3.33305	1.64045	1.68022	1.67005	1.20937	2.46697	4.2035	3.83743	2.76942	6.53869	6.79154
ENSRNOG00000007920	174	268	198	84	228	129	277	282	425	379	374	4.69508	7.32891	5.36305	2.32926	6.23028	3.62602	7.12927	7.49998	11.0025	9.79881	9.28592
ENSRNOG00000007937	486	244	368	437	265	342	230	242	257	202	195	10.1081	5.00872	7.48982	8.89091	5.37456	7.03857	4.97614	5.10509	5.52922	4.33193	4.35328
ENSRNOG00000007947	133	93	109	48	74	38	238	191	96	139	142	2.06541	1.43124	1.67072	0.73867	1.14549	0.581122	3.75117	2.97103	1.50873	2.18721	2.28075
ENSRNOG00000007970	43	61	44	32	34	48	72	64	46	111	141	0.498125	0.71335	0.511094	0.380422	0.406119	0.569868	0.829497	0.734421	0.530424	1.28156	1.60346
ENSRNOG00000008005	179	89	86	132	106	177	261	205	138	368	405	1.65442	0.828486	0.810486	1.23896	0.994633	1.654	2.3574	1.89783	1.25834	3.33227	3.62133
ENSRNOG00000008024	769	345	837	877	471	474	375	409	288	419	339	16.6805	7.45598	18.2091	19.0086	10.2457	10.4309	8.13822	8.91257	6.26958	9.18072	7.485
ENSRNOG00000008045	28	28	10	18	4	23	41	24	33	61	154	1.39946	1.38386	0.503622	0.920626	0.245584	1.17766	2.05746	1.20393	1.62983	3.01899	7.55621
ENSRNOG00000008113	1839	308	1486	2514	1318	1687	635	707	444	461	658	20.5195	3.46508	16.917	28.7675	15.0259	19.2703	6.86592	7.86145	4.85796	5.03413	7.04376
ENSRNOG00000008115	35	19	27	27	15	26	80	56	39	103	90	0.525257	0.286192	0.395325	0.392638	0.23037	0.389807	1.22169	0.83777	0.603382	1.54737	1.39403
ENSRNOG00000008134	59	24	22	30	21	33	59	83	29	95	104	0.946031	0.385702	0.363731	0.491565	0.344333	0.523506	0.933973	1.31641	0.470162	1.50497	1.665
ENSRNOG00000008144	578	504	175	340	443	835	2208	892	246	3506	1627	17.3585	15.0543	5.30504	10.2646	13.3222	25.2838	66.6189	26.8891	7.38154	104.44	48.385
ENSRNOG00000008165	21	25	8	16	20	18	56	34	42	64	59	0.365076	0.466993	0.149623	0.300284	0.388647	0.330682	1.06537	0.625854	0.804644	1.20424	1.05005
ENSRNOG00000008180	636	533	561	434	500	588	961	778	738	1310	1006	11.8429	9.8458	10.3637	8.04759	9.28773	11.017	18.0415	14.5028	13.7993	24.4857	18.9918
ENSRNOG00000008190	6408	5097	6852	5434	6422	5248	4433	4307	4231	2803	2528	78.9547	62.984	85.2804	67.5804	80.361	65.5237	54.1136	52.8119	51.5597	34.0918	30.4103
ENSRNOG00000008209	3484	3548	4610	6272	4377	5752	2683	3266	2251	2879	2449	37.2847	37.7462	49.4117	66.928	46.6315	61.716	28.8882	35.2612	24.2844	31.0105	26.6194
ENSRNOG00000008212	590	458	561	1044	552	790	403	421	352	368	379	12.5941	9.70748	11.9921	22.1894	11.7544	16.8919	8.67128	9.03915	7.55402	7.87988	8.20303
ENSRNOG00000008222	113	244	220	481	435	349	129	123	147	112	101	9.02802	19.4443	17.0077	37.9263	34.8557	27.9104	10.4839	9.58183	11.4517	8.84043	7.81413
ENSRNOG00000008224	183	57	108	147	93	93	209	288	173	248	239	9.23076	2.88996	5.43528	7.55255	4.74011	4.7725	10.1964	14.2588	8.28631	11.7323	11.0072
ENSRNOG00000008287	233	189	264	314	163	251	178	143	113	129	143	7.99543	6.53553	9.21354	11.041	5.71685	8.83413	5.94195	4.87556	3.74557	4.29478	4.63853
ENSRNOG00000008336	32	98	24	79	53	51	122	78	134	186	130	0.732101	2.2191	0.545652	1.78225	1.19906	1.16119	2.8643	1.79415	3.12673	4.33762	3.09018
ENSRNOG00000008369	48	18	26	37	49	36	91	52	29	110	111	2.18914	0.818485	1.27004	1.73628	2.20108	1.59253	4.32405	2.36838	1.38178	4.99535	5.19414
ENSRNOG00000008392	1235	851	974	1564	1113	1730	869	975	670	596	660	11.5567	7.95803	9.19615	14.9242	10.5836	16.479	7.88445	9.02787	6.07444	5.37446	5.82466
ENSRNOG00000008409	178	127	107	137	112	200	343	302	197	653	780	2.51626	1.8105	1.52002	1.95578	1.62156	2.87059	4.78772	4.23685	2.74357	9.08611	10.697
ENSRNOG00000008450	11	7	13	10	23	13	37	36	26	78	54	0.303254	0.201702	0.357287	0.278395	0.633252	0.366004	1.0509	1.03028	0.744554	2.21954	1.57295
ENSRNOG00000008510	178	845	179	64	306	131	410	433	1256	968	849	3.2757	15.7629	3.36208	1.238	5.83146	2.49616	7.25204	7.82764	22.0373	17.0977	14.4996
ENSRNOG00000008642	370	728	446	691	811	725	430	313	332	471	339	9.73858	19.0951	11.8669	18.3826	21.6724	19.4902	11.1616	8.1641	8.65363	12.3145	8.7263
ENSRNOG00000008663	281	237	276	447	407	411	246	229	185	191	226	4.56511	3.78593	4.48606	7.27114	6.73857	6.68132	3.91482	3.65694	2.93975	3.02176	3.55124
ENSRNOG00000008680	43	38	34	37	16	10	82	41	53	86	81	0.805305	0.717262	0.649247	0.725477	0.317893	0.203763	1.45572	0.749486	0.937095	1.53519	1.3735
ENSRNOG00000008706	42	281	30	190	331	151	53	41	73	93	35	0.8169	5.26479	0.556147	3.65959	6.32354	2.9721	0.954413	0.738056	1.32054	1.68995	0.609903
ENSRNOG00000008736	69	35	28	66	36	116	165	139	62	370	340	1.72527	0.878577	0.701352	1.63606	0.899819	2.88912	4.13124	3.47297	1.56631	9.21212	8.53485
ENSRNOG00000008758	243	175	138	852	157	224	92	145	140	61	103	3.8044	2.74415	2.18552	13.3431	2.45643	3.52441	1.45035	2.30048	2.21333	0.963665	1.63518
ENSRNOG00000008765	68	132	66	58	85	80	126	119	235	138	123	0.284687	0.546422	0.273143	0.24148	0.352585	0.333291	0.531975	0.498175	0.99177	0.585434	0.5326
ENSRNOG00000008781	379	508	434	219	351	303	509	387	500	802	730	15.7055	20.9274	17.9633	9.1051	14.5977	12.8482	20.8267	15.9818	20.4245	33.1033	30.0104
ENSRNOG00000008782	280	575	242	487	632	615	264	210	298	173	230	4.14001	8.40822	3.50592	7.06359	9.22892	8.95847	4.01951	3.14235	4.53819	2.61107	3.5606
ENSRNOG00000008802	735	676	725	1033	1123	1116	616	603	524	561	535	15.2132	13.9398	15.113	21.4114	23.4757	23.2269	12.6465	12.41	10.7363	11.3908	10.8272
ENSRNOG00000008816	1771	478	2711	1720	860	2260	3086	1763	1364	6017	8609	46.3997	12.47	71.5344	45.2483	22.5325	59.8671	81.0902	46.5242	35.9364	158.124	226.404
ENSRNOG00000008837	27258	30204	43357	38134	38548	37525	26993	23308	24542	24688	20475	1031.57	1138.28	1639.16	1448.73	1455.55	1432.94	1015.88	876.846	912.276	924.633	763.986
ENSRNOG00000008839	49	116	39	21	70	27	110	104	234	106	96	1.52093	3.6465	1.22673	0.701967	2.16131	0.852332	3.42097	3.21639	7.4445	3.38621	3.03821
ENSRNOG00000008924	2912	822	2493	2399	1350	1806	973	1494	1157	913	983	33.8609	9.54635	29.0983	28.0027	15.9074	21.1069	11.4292	17.3417	13.4797	10.5843	11.4779
ENSRNOG00000008936	890	22	628	787	265	586	207	332	90	96	176	11.1253	0.279647	7.93877	10.1221	3.41152	7.54171	2.4841	4.06571	1.07341	1.15562	2.04931
ENSRNOG00000008937	1227	991	948	696	580	632	1963	1209	1692	2274	1984	44.409	35.7518	34.4875	25.3434	21.1683	23.2526	69.9844	43.4538	60.107	80.3615	69.4506
ENSRNOG00000008956	28	30	28	25	43	30	43	48	50	61	58	1.20086	1.30493	1.19491	1.09266	1.90462	1.34815	1.76506	1.98181	2.01084	2.50328	2.27353
ENSRNOG00000009031	235	1	86	392	43	662	4	19	1	6	17	3.77258	0.0195274	1.38773	6.22051	0.692861	10.6305	0.0768285	0.311138	0.0271669	0.0965569	0.286606
ENSRNOG00000009049	57	73	47	60	33	55	130	106	116	115	107	1.04762	1.33018	0.863508	1.09821	0.605775	1.00683	2.35728	1.91536	2.09999	2.07953	1.94076
ENSRNOG00000009074	46	30	21	19	19	30	66	27	28	91	78	3.65868	2.45292	1.44571	1.63513	1.53131	2.47391	5.18211	2.12194	2.363	7.18499	6.39207
ENSRNOG00000009076	975	391	774	1111	511	1091	484	608	252	439	397	13.2831	5.31209	10.4877	15.1067	6.99063	15.0152	6.63182	8.30244	3.45565	6.03776	5.49766
ENSRNOG00000009135	36	17	22	70	34	43	24	14	7	20	16	1.92488	0.884467	1.1453	3.59003	1.8043	2.27895	1.33436	0.773304	0.409512	1.10226	0.882339
ENSRNOG00000009157	64	30	42	38	43	56	84	89	43	110	130	1.0173	0.486156	0.672216	0.615755	0.691166	0.918228	1.302	1.39085	0.662156	1.69549	1.95291
ENSRNOG00000009166	1013	666	928	1514	1069	1237	723	777	642	600	667	19.9238	13.0595	18.2313	29.8425	21.2396	24.5081	14.245	15.2188	12.5384	11.7181	13.0587
ENSRNOG00000009217	303	306	273	274	231	272	460	349	340	532	473	19.7569	19.8913	18.1684	18.0281	15.2023	18.3375	29.4556	22.5821	21.5867	33.8434	29.6902
ENSRNOG00000009331	340	238	198	315	291	336	791	631	386	1375	1079	9.17605	6.42414	5.37604	8.58731	7.89287	9.23005	21.0073	16.7676	10.1075	35.849	27.7275
ENSRNOG00000009338	300	164	380	602	137	313	143	214	133	151	173	21.0775	11.075	27.1629	44.2568	9.38056	22.6411	10.585	15.3128	9.04458	11.7511	11.705
ENSRNOG00000009341	89	75	80	49	21	49	96	92	167	141	138	0.445616	0.369278	0.405424	0.241513	0.104853	0.254923	0.46714	0.463315	0.823333	0.69573	0.683907
ENSRNOG00000009342	44	108	4	20	32	69	190	80	34	481	530	2.18126	5.37147	0.202696	1.02894	1.60266	3.49699	9.39054	3.95863	1.66022	23.4307	25.585
ENSRNOG00000009347	106	143	93	81	131	136	161	161	147	263	245	1.66536	2.24717	1.46565	1.26703	2.05785	2.13469	2.54515	2.52496	2.3143	4.13422	3.87647
ENSRNOG00000009348	243	191	241	363	264	404	246	135	122	125	209	2.48364	1.96905	2.49285	3.78701	2.74921	4.22718	2.44634	1.36868	1.21854	1.25194	2.0548
ENSRNOG00000009385	40	60	25	37	21	42	60	60	48	74	109	0.385587	0.570411	0.239162	0.352865	0.204773	0.408799	0.579303	0.582387	0.468868	0.727648	1.08021
ENSRNOG00000009389	175	249	135	149	157	276	300	237	158	1066	1153	2.88456	4.08112	2.20069	2.47374	2.59816	4.62421	4.87187	3.88376	2.57158	17.3064	18.6632
ENSRNOG00000009401	119	75	100	77	87	88	140	166	122	217	284	4.47119	2.84919	4.17636	3.16887	3.39511	3.64698	5.5133	6.14083	4.67973	7.69445	10.1715
ENSRNOG00000009427	33	24	5	12	15	12	49	45	23	69	38	0.758496	0.567458	0.11678	0.284562	0.368129	0.293762	1.09484	1.01914	0.523328	1.52995	0.825835
ENSRNOG00000009432	682	563	850	1089	841	982	598	625	501	520	532	36.9393	29.951	45.386	57.1215	44.6936	51.9276	33.433	34.0476	27.892	28.6607	30.067
ENSRNOG00000009471	58	31	34	56	46	51	157	165	82	199	133	2.1493	1.16778	1.2466	2.07215	1.69152	1.87676	5.90608	6.13022	3.09527	7.44273	5.0453
ENSRNOG00000009478	50	40	66	61	40	53	17	40	18	25	26	2.56868	2.05056	3.39868	3.10528	2.04502	2.69481	0.891108	2.07922	0.966281	1.32749	1.39416
ENSRNOG00000009488	896	1130	2234	316	1116	244	2418	1752	2755	4571	1009	18.1044	22.4355	44.0368	6.24366	22.0913	4.91671	50.3022	35.8368	57.3009	96.0474	22.0611
ENSRNOG00000009495	142	126	150	126	108	167	164	170	140	419	294	2.67154	2.41126	2.75448	2.62324	2.16379	3.21808	2.95765	3.25768	2.39993	7.53748	5.22983
ENSRNOG00000009513	160	158	130	129	132	77	228	209	144	281	194	7.9171	7.72495	6.4042	6.36506	6.48059	3.82941	11.3453	10.3984	7.13522	13.8387	9.6001
ENSRNOG00000009575	197	204	208	377	247	302	155	152	146	154	161	3.6178	3.71155	3.84705	6.95471	4.52037	5.6103	2.81537	2.8111	2.6607	2.7907	2.91234
ENSRNOG00000009673	201	118	246	186	161	264	129	143	99	117	113	11.7933	6.96991	14.5594	11.3374	9.75519	16.3762	7.07954	8.14409	5.38454	6.45701	5.95432
ENSRNOG00000009705	49	49	33	42	30	51	106	59	34	143	123	1.41516	1.40036	0.95641	1.23264	0.881829	1.48521	2.99827	1.67361	0.968314	4.01294	3.41703
ENSRNOG00000009716	472	498	504	804	549	637	410	419	397	332	378	7.71833	8.0991	8.21234	13.1466	8.99153	10.4367	6.67625	6.84107	6.47166	5.37091	6.12521
ENSRNOG00000009730	121	215	338	25	23	220	420	162	111	1375	656	3.6618	5.9474	9.63994	0.689312	0.635909	6.12256	12.6957	4.62774	3.23987	40.41	20.0723
ENSRNOG00000009822	111	50	88	72	55	72	135	189	119	357	360	2.91695	1.3012	2.30435	1.87974	1.4466	1.8941	3.55734	4.9284	3.11531	9.43743	9.67073
ENSRNOG00000009832	10596	3584	10752	12271	6889	12767	4668	6580	3511	4202	4210	147.347	49.4266	148.728	168.852	94.8228	176.758	65.4375	92.4005	49.6858	59.3299	60.4773
ENSRNOG00000009857	597	434	652	1056	809	961	400	460	289	413	437	11.6251	8.39327	12.6807	20.3901	15.8869	18.6126	7.90327	8.92759	5.63038	8.02248	8.53334
ENSRNOG00000009884	47	28	70	12	20	30	67	45	40	92	174	8.61036	5.01302	12.9703	2.21291	3.63501	5.71186	12.129	8.17599	7.10412	15.9509	29.8554
ENSRNOG00000009891	696	221	605	618	358	549	307	409	238	221	243	8.34045	2.61734	7.11412	7.27577	4.21143	6.5539	3.78625	4.94092	2.91818	2.70573	3.05307
ENSRNOG00000009912	116	212	71	97	131	181	406	327	381	826	881	2.9764	5.35318	1.77179	2.39908	3.21779	4.72037	10.3084	8.15433	9.33065	20.2803	21.1952
ENSRNOG00000009919	22	76	1	73	4	174	271	205	17	1344	1004	0.579269	1.91374	0.025448	1.85251	0.104575	4.44668	6.89509	5.21732	0.453292	34.3144	25.9468
ENSRNOG00000009920	1522	1380	1936	1873	3509	2829	1253	1547	882	1403	1138	45.0444	40.5441	57.1196	54.4769	103.244	82.8631	38.0458	45.95	26.4252	42.1374	34.6315
ENSRNOG00000009949	1205	146	574	927	693	1252	215	371	114	302	149	14.1501	1.70955	6.70949	10.7775	8.07765	14.6859	2.57273	4.39496	1.37261	3.63126	1.82255
ENSRNOG00000009963	303	262	254	743	376	702	184	259	119	156	206	7.28891	6.2271	6.06934	17.6367	9.04107	16.8984	4.48128	6.20312	2.86271	3.76935	5.02981
ENSRNOG00000009982	2307	3456	2349	2208	2471	2022	3987	3952	3418	4719	3872	146.955	219.022	149.238	140.221	156.713	130.759	251.611	248.03	212.124	292.165	238.189
ENSRNOG00000009994	442	250	370	650	590	542	253	350	246	327	289	11.0751	6.19715	9.17049	16.2106	14.6131	13.651	6.35421	8.79883	6.1996	8.20405	7.31911
ENSRNOG00000010008	368	233	287	543	311	342	205	211	201	190	219	3.73359	2.33865	2.8949	5.44029	3.12261	3.45963	2.11167	2.14963	2.05889	1.94584	2.27226
ENSRNOG00000010037	763	296	500	1152	755	805	314	408	422	296	313	18.1587	7.13764	12.1808	27.8261	18.4686	19.4302	7.86376	10.1104	10.314	7.28535	7.58388
ENSRNOG00000010060	110	88	90	79	92	107	147	152	148	203	137	2.40086	1.93164	2.02956	1.74947	2.0576	2.41489	3.15797	3.37342	3.14891	4.48557	2.88867
ENSRNOG00000010105	15	20	13	14	9	11	26	18	15	48	90	13.3872	17.0066	11.8672	13.0388	7.16188	10.5532	21.2319	15.5046	11.5059	35.8519	64.9293
ENSRNOG00000010107	545	435	394	218	380	288	439	614	959	684	531	10.0667	8.04452	7.30683	4.11675	7.18262	5.45117	7.82972	11.1649	17.0108	12.3179	9.3404
ENSRNOG00000010109	367	195	419	563	256	440	191	252	153	140	205	10.7896	5.73227	12.2615	16.7184	7.58062	13.1985	5.50465	7.30042	4.38841	4.03668	5.8527
ENSRNOG00000010134	1610	840	2365	2955	1903	2313	842	1582	1000	1375	861	45.8282	24.0245	66.8646	85.4058	55.1483	67.6455	23.232	44.1845	27.474	38.2165	23.3637
ENSRNOG00000010183	75	52	99	70	67	56	133	98	100	117	146	1.40986	0.98842	1.79445	1.27049	1.21323	1.05396	2.54643	1.80207	1.8784	2.09957	2.77251
ENSRNOG00000010213	266	218	267	322	308	348	181	164	164	125	191	2.38376	1.95817	2.41903	2.89981	2.79963	3.13769	1.60856	1.46923	1.45818	1.10574	1.67762
ENSRNOG00000010219	166	189	116	156	145	204	279	252	207	548	431	2.42712	2.78128	1.71897	2.34291	2.18515	3.06477	3.93974	3.64655	2.92264	7.7757	5.96612
ENSRNOG00000010244	119	75	384	613	145	544	76	198	43	132	135	1.73109	1.10092	5.63213	9.15463	2.17985	8.16312	1.05816	2.82067	0.598822	1.85249	1.82998
ENSRNOG00000010262	119	98	54	86	96	54	745	546	342	467	1088	3.21881	2.67066	1.49728	2.3662	2.64259	1.46893	20.2813	14.8059	9.1953	12.6576	29.4408
ENSRNOG00000010265	42	47	37	37	41	52	102	60	78	132	88	1.85559	2.07448	1.6487	1.647	1.7915	2.3307	4.47429	2.6437	3.3097	5.59334	3.66366
ENSRNOG00000010266	39	54	8	38	38	77	169	131	90	342	166	0.996633	1.3542	0.203038	0.945726	0.955114	1.92647	4.41774	3.37364	2.34516	9.01914	4.51298
ENSRNOG00000010301	36	55	38	38	52	57	124	96	59	159	180	1.04554	1.55633	1.07664	1.07579	1.47787	1.62484	3.57365	2.76792	1.71772	4.5727	5.27061
ENSRNOG00000010319	661	599	366	513	442	714	1309	1051	724	2504	2378	11.4967	10.3248	6.32435	8.78392	7.64223	12.3173	23.2147	18.3487	12.7974	44.2042	42.7811
ENSRNOG00000010337	10	17	25	2	2	0	13	29	51	49	37	0.264542	0.447702	0.704204	0.0827699	0.0724772	0	0.34459	0.82082	1.4456	1.39017	1.02599
ENSRNOG00000010362	258	301	294	234	160	575	568	311	306	995	1684	13.0029	14.9215	14.8077	11.7193	8.07376	29.1074	28.8018	15.5514	15.2044	49.0924	83.3671
ENSRNOG00000010415-3	41	72	22	18	61	16	83	53	113	62	205	1.11794	2.08019	0.657291	0.547695	1.80979	0.428978	2.41657	1.52029	3.33943	1.77019	6.21869
ENSRNOG00000010427	2026	1308	1922	3393	1886	2671	1173	1498	1110	1083	1182	27.8521	17.6779	25.8426	45.5212	25.3852	36.394	16.6411	20.8859	15.7922	15.3538	17.4324
ENSRNOG00000010549	147	66	186	108	175	113	183	182	136	298	502	15.6587	7.03158	20.1162	11.7885	18.6552	12.5308	18.8403	19.243	13.9482	30.4342	49.5276
ENSRNOG00000010575	79	65	57	55	44	54	131	101	97	166	156	1.59741	1.30285	1.14347	1.09448	0.885724	1.08312	2.67177	2.06393	1.99498	3.38809	3.24799
ENSRNOG00000010593	396	242	283	533	371	340	175	202	226	130	170	6.64567	4.05073	4.71176	8.88475	6.24035	5.7104	2.98137	3.41756	3.84241	2.21684	2.9334
ENSRNOG00000010603	39	22	14	28	19	14	134	154	51	136	58	3.27629	1.81269	1.16366	2.37037	1.53131	1.19583	11.3911	12.9112	4.27974	11.4887	5.00734
ENSRNOG00000010620	367	173	282	369	379	294	172	254	126	136	144	5.61944	2.63201	4.27627	5.613	5.76959	4.52354	2.66877	3.92695	1.97318	2.14029	2.31041
ENSRNOG00000010645	595	367	636	757	495	1116	1100	836	573	1685	2624	42.9765	26.995	46.6302	55.9595	35.8131	83.1314	78.941	61.0226	40.8539	116.073	179.627
ENSRNOG00000010646	78	47	31	44	38	76	149	77	76	184	176	1.32478	0.801781	0.527864	0.760839	0.651716	1.30053	2.45665	1.29841	1.26452	3.03544	2.87895
ENSRNOG00000010653	1052	292	779	434	500	446	935	1419	751	1225	930	8.99106	2.41598	6.57913	3.73163	4.25767	3.80479	7.76296	12.2067	6.41756	10.1694	7.63856
ENSRNOG00000010665	15	13	4	18	9	30	26	18	34	55	64	0.827104	0.715502	0.217276	1.00934	0.493584	1.66941	1.36996	0.946627	1.77371	2.88543	3.22529
ENSRNOG00000010706	253	263	168	211	312	261	130	213	120	128	192	8.4704	8.69427	5.57553	6.99628	10.4624	8.74472	4.40829	7.13139	4.08129	4.29661	6.5649
ENSRNOG00000010721	10	4	5	5	5	14	26	23	27	37	29	0.202997	0.0985094	0.100819	0.112227	0.117505	0.28666	0.543672	0.476158	0.548782	0.765543	0.592957
ENSRNOG00000010731	117	170	301	85	139	91	319	304	211	308	334	3.6617	5.20732	9.16224	2.61096	4.21801	2.82205	10.356	9.72094	6.91732	10.1412	11.4764
ENSRNOG00000010753	167	166	173	281	276	248	141	146	100	133	139	8.31507	8.16173	8.56015	13.958	13.6207	12.4917	6.98989	7.27272	4.9575	6.56771	6.93979
ENSRNOG00000010771	605	348	535	988	511	826	386	369	299	277	275	2.60106	1.4915	2.32561	4.31296	2.21848	3.60272	1.62412	1.58269	1.26183	1.16599	1.1416
ENSRNOG00000010872	375	321	238	225	296	260	797	553	463	900	792	16.0122	13.8591	10.2279	9.92181	13.0286	11.5543	32.169	22.8846	18.478	36.3115	30.5617
ENSRNOG00000010921	187	104	240	320	119	217	100	137	108	74	113	9.70216	5.45695	12.4826	16.3852	6.12729	11.2585	5.51324	7.25133	6.01312	4.08959	6.43139
ENSRNOG00000010941	292	273	125	116	165	359	610	462	412	550	1183	12.2757	11.4185	5.19465	4.90556	6.99771	15.3601	25.2802	19.1578	17.0164	22.8348	48.8111
ENSRNOG00000010947	2241	1232	1499	2230	1517	2356	1082	1379	828	1104	1207	55.1846	30.5143	37.1412	55.5439	37.6664	59.1681	26.1516	33.6424	19.9382	26.6746	28.6216
ENSRNOG00000010952	131	195	112	72	134	94	211	154	223	199	212	2.00538	2.84635	1.60211	1.16456	2.01393	1.39674	3.10027	2.38351	3.3662	2.96443	3.06843
ENSRNOG00000010967	693	457	985	1067	1080	661	560	643	511	327	444	23.6887	16.8597	33.8145	37.5501	39.7001	24.1552	19.6228	22.1555	18.3483	12.0562	15.7114
ENSRNOG00000010986	106	76	93	134	87	124	227	171	105	296	264	1.76369	1.26729	1.57292	2.26057	1.46944	2.09539	3.70606	2.85091	1.72391	4.8585	4.29304
ENSRNOG00000010989	2287	1177	2051	2354	1584	1884	1097	1528	1208	1032	1229	43.7506	22.3493	38.9758	44.6198	30.5054	36.1351	21.2078	29.0945	23.0759	19.7925	23.7938
ENSRNOG00000010996	294	195	269	283	238	234	107	240	170	129	157	8.15964	5.33939	7.2699	7.72508	6.49861	6.52141	3.03964	6.74433	4.83773	3.68874	4.63068
ENSRNOG00000011054	925	343	562	679	469	614	1059	1070	601	1278	1216	31.7165	11.563	19.2256	23.1837	15.8011	21.2266	35.9749	36.6935	20.4013	43.4689	41.4942
ENSRNOG00000011060	96	135	66	46	58	37	154	139	155	173	151	4.34793	6.20764	3.06934	2.17407	2.75199	1.76026	6.64356	6.16004	6.68507	7.49493	6.23182
ENSRNOG00000011070	42	61	49	64	32	51	99	71	51	123	110	2.76722	3.99108	3.26451	4.25149	2.09532	3.41382	6.45657	4.69062	3.29496	7.80702	6.94773
ENSRNOG00000011078	87	45	91	100	111	112	58	67	33	33	42	4.78374	2.50543	5.08592	5.67108	6.20452	6.41964	3.07561	3.65677	1.73766	1.76838	2.19193
ENSRNOG00000011111	842	302	459	830	410	447	326	410	250	239	273	13.2083	4.70533	7.19636	13.0378	6.40785	7.03447	5.13233	6.49975	3.96625	3.76505	4.33902
ENSRNOG00000011146	100	116	65	83	97	148	143	170	164	209	226	4.69202	5.32123	3.04705	3.77134	4.41531	6.84628	6.80178	8.08	7.90651	10.0239	11.0768
ENSRNOG00000011150	1455	960	2940	2746	1048	1996	952	1007	1053	604	769	23.862	15.7199	48.4527	45.3486	17.2968	33.2023	15.3781	16.4551	17.0767	9.78121	12.405
ENSRNOG00000011154	1498	1317	1581	1982	1934	1609	1086	853	1079	839	685	12.8995	10.6612	13.4607	16.3103	15.4873	13.8058	9.16254	7.27676	9.16608	7.40376	6.20164
ENSRNOG00000011195	111	157	104	70	103	53	155	166	212	188	216	4.6274	6.45441	4.27369	2.89655	4.2702	2.21815	6.43475	6.91793	8.77278	7.74612	8.93901
ENSRNOG00000011205	10	27	12	19	22	70	53	50	19	168	125	1.06941	2.86296	1.28731	2.06876	2.35612	7.51734	5.68869	5.41218	2.05591	17.9077	13.466
ENSRNOG00000011228	107	31	36	86	82	103	176	165	67	221	143	2.17554	0.735932	0.840136	1.93816	1.55704	2.25754	3.83061	3.73309	1.19733	4.6623	3.12519
ENSRNOG00000011262	254	154	337	574	232	433	164	223	166	166	196	2.3557	1.43879	3.17433	5.48216	2.17246	4.13622	1.45739	2.0673	1.49452	1.50494	1.72687
ENSRNOG00000011280	26	49	54	25	20	38	51	63	107	77	79	0.686295	1.26028	1.3829	0.644515	0.534193	0.975089	1.35455	1.66412	2.84318	2.05291	2.15196
ENSRNOG00000011294	785	462	846	1093	655	651	408	553	487	377	410	13.7838	7.93801	14.5552	18.6802	11.2526	11.2517	7.39586	9.83005	8.81807	6.80488	7.67801
ENSRNOG00000011321	69	54	60	61	44	96	121	96	78	178	190	1.40695	1.09304	1.2225	1.26147	0.92334	1.98219	2.38176	1.9081	1.53004	3.51036	3.68388
ENSRNOG00000011329	433	412	387	570	294	446	837	615	431	1680	1995	15.4366	14.6951	13.9539	20.7824	10.5158	16.2139	29.6273	21.7877	15.0337	59.0703	68.4585
ENSRNOG00000011334	106	60	99	106	72	63	56	39	26	43	32	1.42632	0.771421	1.32724	1.40459	0.891484	0.870391	0.708407	0.51259	0.32205	0.536557	0.446312
ENSRNOG00000011402	226	163	223	315	189	211	113	152	121	146	146	8.59088	6.12996	8.39334	11.8975	7.14719	8.10637	4.30776	5.74665	4.57342	5.55819	5.56772
ENSRNOG00000011406	20	38	7	16	17	83	81	50	28	238	164	3.33317	6.19948	1.18095	2.78238	2.84421	14.0608	13.6757	8.31954	4.71595	39.1842	27.1401
ENSRNOG00000011459	464	179	223	191	128	517	552	645	315	756	834	7.50723	2.92507	3.65775	3.1844	2.13348	8.62226	8.58133	10.32	4.91396	11.8556	12.7103
ENSRNOG00000011478	65	71	82	97	180	77	63	29	45	48	31	2.09056	2.27525	2.65225	3.11567	5.82806	2.5239	2.03828	0.953308	1.42502	1.53395	1.00312
ENSRNOG00000011497	120	93	115	13	21	45	124	103	329	167	184	3.17944	2.46736	3.06129	0.349027	0.573894	1.23075	3.25247	2.71248	8.48939	4.33254	4.70785
ENSRNOG00000011526	3445	1020	3779	4272	2221	3008	1017	1587	977	937	1099	45.0734	13.3371	49.5933	56.5639	29.2612	39.9697	13.0782	20.6176	12.5048	12.0698	13.9479
ENSRNOG00000011550	9	14	10	17	11	15	40	23	23	49	46	0.342874	0.545973	0.380675	0.68287	0.43406	0.611518	1.48161	0.901207	0.868187	1.7796	1.69463
ENSRNOG00000011552	511	280	470	466	233	472	212	283	202	305	276	15.4039	8.46101	14.3258	14.4669	7.16339	14.7122	6.09198	8.37928	5.80549	8.72181	7.67495
ENSRNOG00000011559	1025	1262	896	719	1580	675	1598	1580	1567	2852	2135	31.3019	38.2277	27.2063	22.0197	48.1081	20.7892	48.3756	48.3119	47.2949	86.3496	64.2062
ENSRNOG00000011589	122	55	127	103	69	107	179	152	95	239	275	2.31482	1.04559	2.38486	1.90284	1.31662	2.07725	3.46794	3.00956	1.82272	4.64411	5.52694
ENSRNOG00000011612	39965	12950	44463	50731	46181	41780	30743	28089	15277	13379	13477	1593.02	511.779	1752.11	1981.77	1811.03	1649.22	1266.76	1124.12	618.925	542.515	559.614
ENSRNOG00000011627	877	726	884	1272	962	1306	588	622	556	620	576	13.3362	15.0307	13.8209	20.4409	14.629	22.0549	11.3887	10.9744	10.676	11.3929	9.71148
ENSRNOG00000011639	158	136	184	308	266	252	145	163	135	118	106	5.44503	4.6182	6.20028	10.3954	8.97822	8.5985	5.17335	5.70367	4.78138	4.20449	3.91555
ENSRNOG00000011647	39	40	18	31	24	26	66	30	45	101	201	10.3905	10.4737	4.89791	8.45859	6.1107	7.3137	17.1815	8.11493	11.5943	25.4211	49.8291
ENSRNOG00000011654	9	4	6	13	5	11	23	18	17	40	28	0.174892	0.0927179	0.113397	0.239166	0.108627	0.212157	0.460452	0.34523	0.328132	0.783653	0.570534
ENSRNOG00000011778	323	258	238	273	225	206	623	518	369	648	481	21.6325	17.1566	15.9347	18.2186	15.176	13.858	41.292	34.1171	24.3175	42.2711	31.4794
ENSRNOG00000011794	198	271	178	110	69	79	276	327	337	350	316	9.42442	12.8011	8.53577	5.27019	3.3278	3.86761	12.8704	15.2252	15.4629	15.9073	14.1849
ENSRNOG00000011821	22	44	7	20	21	38	47	38	36	156	240	3.1613	6.02031	1.00099	2.83441	2.9133	5.5263	6.58931	5.32549	4.96602	21.0622	32.4316
ENSRNOG00000011831	160	198	136	100	97	113	194	233	239	265	278	7.43018	9.13221	6.35806	4.70884	4.56324	5.30184	8.82758	10.719	10.877	11.8762	12.3441
ENSRNOG00000011913	36555	34206	32832	22635	30600	34930	46285	65516	33055	73819	73884	651.578	599.363	575.39	392.628	535.297	610.589	856.928	1178.95	605.986	1349.14	1395.02
ENSRNOG00000011944	63	91	97	84	48	69	154	103	40	407	391	3.534	4.99602	5.35439	4.6285	2.73549	3.83631	8.65365	5.77886	2.28486	22.7201	22.128
ENSRNOG00000011947	46	51	33	55	34	57	183	73	83	207	128	2.37629	2.60163	1.70607	2.84363	1.77074	2.96232	9.03519	3.68551	4.09144	10.1565	6.19758
ENSRNOG00000011971	14357	12540	8524	8876	8094	11375	20619	21717	11591	27027	18067	298.525	258.506	176.942	183.419	167.226	238.077	431.144	448.871	240.499	557.371	375.508
ENSRNOG00000012002	509	317	344	432	368	592	693	699	452	1075	1163	4.52343	2.81358	3.04574	3.83015	3.28753	5.29386	6.19794	6.19265	4.00719	9.56971	10.4233
ENSRNOG00000012012	155	123	140	250	132	194	97	115	56	105	121	6.43111	5.08097	5.76101	10.3173	5.47698	8.13052	4.04288	4.74289	2.33324	4.34346	4.99448
ENSRNOG00000012027	236	217	184	87	209	128	327	396	222	370	297	5.95765	5.44531	4.66422	2.19979	5.26039	3.23117	8.32727	10.0458	5.61471	9.36508	7.56996
ENSRNOG00000012061	111	29	39	42	34	57	140	150	81	141	83	3.29548	0.836756	1.10328	1.27655	1.01451	1.66317	4.01777	4.35615	2.31716	4.12638	2.40352
ENSRNOG00000012160	197	109	160	168	153	181	288	253	214	430	370	2.09389	1.15601	1.71313	1.79117	1.63488	1.94668	3.03107	2.67706	2.24768	4.50265	3.86354
ENSRNOG00000012172	275	291	187	296	290	300	620	531	388	986	939	8.41466	8.91742	5.81153	9.3249	9.01896	9.52333	18.0524	16.0413	11.3633	28.9087	26.5524
ENSRNOG00000012189	4207	1754	2474	3452	2016	2657	1856	1766	1470	1683	1061	375.816	152.892	220.413	306.683	174.767	239.468	166.095	157.166	128.609	146.722	92.8855
ENSRNOG00000012196	41	38	31	11	10	17	50	58	52	70	60	0.709982	0.516988	0.480377	0.150489	0.148286	0.231427	0.712992	0.817495	0.804021	1.04573	1.06104
ENSRNOG00000012208	50	57	21	32	49	51	86	55	62	126	270	1.11625	1.28631	0.477033	0.739447	1.12118	1.16749	1.85992	1.20158	1.34363	2.69639	5.60379
ENSRNOG00000012325	6789	6220	8981	6875	8865	7212	5165	5533	5343	4384	4061	247.675	224.61	321.955	247.622	322.573	261.132	190.544	201.703	196.766	161.881	153.885
ENSRNOG00000012333	8	2	4	25	2	5	15	38	19	29	22	0.113874	0.0343013	0.0559211	0.361004	0.0355171	0.0821637	0.197309	0.511443	0.251871	0.378789	0.278832
ENSRNOG00000012360	630	542	620	901	656	885	467	493	435	472	452	15.6438	13.2823	15.1764	22.0929	16.1543	21.9547	11.9712	12.3692	11.0127	11.8936	11.7533
ENSRNOG00000012367	30	17	23	7	4	3	45	24	49	49	26	0.459305	0.263106	0.354282	0.114878	0.0766075	0.058883	0.678943	0.36552	0.728855	0.727234	0.386423
ENSRNOG00000012378	390	535	342	418	452	509	951	721	543	1029	981	9.4014	12.845	8.3416	10.2408	11.0364	12.5482	22.2315	17.1916	12.7057	23.8212	22.1879
ENSRNOG00000012385	1059	889	1146	1589	1151	1352	734	913	756	746	746	11.76	9.69699	12.3361	17.184	12.489	14.8751	8.42797	10.2748	8.70379	8.56196	8.91731
ENSRNOG00000012414	696	269	891	653	677	785	318	524	306	300	321	9.98694	3.8148	12.5065	9.23552	9.63758	11.3438	4.64036	7.56616	4.47053	4.42682	4.86228
ENSRNOG00000012455	444	445	586	679	904	724	316	373	363	379	444	26.4415	26.0892	34.5163	39.7511	53.0429	43.2102	19.3648	22.4113	22.1278	23.0289	27.6641
ENSRNOG00000012480	108	241	104	63	157	131	276	221	436	252	244	2.39536	5.32115	2.30585	1.41718	3.5226	2.95606	5.98705	4.86867	9.47342	5.49299	5.28629
ENSRNOG00000012486	16	28	40	13	38	16	71	41	35	86	68	0.520826	0.882329	1.2758	0.407335	1.22046	0.509574	2.28666	1.32914	1.13482	2.7555	2.20509
ENSRNOG00000012495	388	103	151	228	144	285	126	131	95	99	137	4.37128	1.15619	1.70464	2.56045	1.61869	3.22114	1.43754	1.49997	1.08624	1.13708	1.58148
ENSRNOG00000012543	39	30	23	41	34	45	161	63	55	195	184	0.743966	0.579037	0.439069	0.77861	0.64702	0.87002	3.02823	1.184	1.01922	3.6018	3.38213
ENSRNOG00000012574	663	499	672	1229	779	980	486	542	313	418	369	20.7161	15.4606	20.813	37.9623	24.3873	30.5325	15.4271	16.8609	9.75771	13.0643	11.6551
ENSRNOG00000012616	479	289	296	330	296	339	485	562	477	555	543	27.2359	16.1438	16.8092	18.5737	16.6878	19.3488	28.0287	32.2668	27.2892	31.7629	31.5644
ENSRNOG00000012630	335	330	338	257	225	338	488	357	339	440	777	17.3412	17.3537	17.7588	13.7387	11.7214	17.8233	24.4006	18.247	16.9312	21.8908	37.7528
ENSRNOG00000012664	191	92	169	228	128	155	96	103	68	68	83	7.62564	3.64434	6.73247	9.10408	5.17789	6.24598	3.78503	4.08323	2.65469	2.69421	3.29
ENSRNOG00000012671	128	18	67	54	30	45	18	28	8	12	12	2.69469	0.385767	1.41765	1.13906	0.647939	0.966667	0.372856	0.591765	0.173917	0.263947	0.259402
ENSRNOG00000012721	97	409	92	82	129	162	298	150	460	590	268	1.63599	6.45295	1.41285	1.44601	2.16149	2.49623	4.6137	2.86962	7.3285	9.2434	4.32379
ENSRNOG00000012730	304	247	180	194	211	226	368	378	298	410	322	2.16665	1.76095	1.29226	1.39323	1.5228	1.63126	2.58768	2.67499	2.09176	2.88404	2.25546
ENSRNOG00000012752	14	20	19	16	18	13	33	20	34	43	31	2.26076	3.19074	2.93697	2.57507	2.79594	2.0608	5.08325	3.21204	5.17625	6.61032	4.8296
ENSRNOG00000012756	12	19	10	14	14	46	40	28	40	55	55	0.371315	0.56469	0.290972	0.429143	0.431063	1.35232	1.15622	0.826694	1.18389	1.62145	1.62547
ENSRNOG00000012806	612	472	645	1016	582	698	366	366	320	338	308	5.67305	4.31956	5.86071	9.25554	5.31882	6.39322	3.495	3.41534	3.03575	3.19486	3.0049
ENSRNOG00000012835	14	2	3	0	4	8	40	20	21	51	25	0.128406	0.0215495	0.0267604	0.00827388	0.036976	0.075867	0.343327	0.181693	0.183285	0.444451	0.220378
ENSRNOG00000012843	4431	2007	3572	2847	4150	4242	2477	2239	1909	1454	1399	98.9246	44.9328	80.8997	65.0261	94.3806	97.435	53.8954	49.3473	41.1284	31.4104	29.444
ENSRNOG00000012865	297	377	269	266	399	539	638	479	414	992	1048	7.90593	9.95315	7.22425	7.14074	10.6857	14.6083	16.7991	12.6926	10.7734	25.8575	27.0278
ENSRNOG00000012946	178	263	130	144	159	176	443	341	308	510	547	2.55604	3.78414	1.88976	2.10897	2.30749	2.59551	6.23606	4.86278	4.34427	7.17685	7.58917
ENSRNOG00000012956	2231	2736	1946	1594	1694	2099	3154	2923	2838	5231	6569	36.2799	44.4572	32.0196	26.22	27.8121	34.6566	50.1684	47.0536	45.047	82.5865	101.905
ENSRNOG00000012965	122	92	73	123	135	146	243	184	113	294	243	1.74915	1.31277	1.05736	1.77284	1.94057	2.12129	3.44564	2.6305	1.59699	4.14989	3.42934
ENSRNOG00000012982	170	62	203	304	183	332	130	129	80	83	118	1.75454	0.636828	2.04811	3.06079	1.8602	3.38312	1.3857	1.34706	0.855139	0.883191	1.29445
ENSRNOG00000013000	113	78	102	149	56	59	140	301	111	194	254	5.51892	3.84057	5.00393	7.34127	2.78445	2.98354	6.70705	14.3747	5.24537	9.16321	11.7677
ENSRNOG00000013003	14	52	20	8	12	35	20	41	68	50	113	0.391006	1.41071	0.546168	0.227746	0.335938	0.957435	0.548313	1.10977	1.79394	1.32284	2.89143
ENSRNOG00000013014	518	381	376	360	356	404	1002	823	407	1344	1283	51.9812	37.6486	38.5668	37.2019	35.5506	42.3172	95.9902	81.6023	38.7511	127.188	117.622
ENSRNOG00000013057	11	15	9	16	16	14	53	41	44	90	51	0.251925	0.335219	0.189787	0.34883	0.351663	0.299076	1.15089	0.882676	0.949903	1.93296	1.1309
ENSRNOG00000013102	30	47	22	28	21	40	46	55	44	52	113	1.02348	1.61391	0.760735	0.964487	0.732658	1.42026	1.5493	1.87687	1.445	1.73409	3.66644
ENSRNOG00000013165	337	366	402	551	365	569	285	281	204	234	246	16.519	17.9256	19.7866	27.1894	18.0443	28.2405	14.0944	13.8542	10.0311	11.514	12.087
ENSRNOG00000013166	86	33	184	303	64	252	47	69	45	67	46	2.47798	0.586412	5.57385	7.76856	1.67341	7.47684	0.872191	1.80096	0.779684	1.62993	0.919381
ENSRNOG00000013167	155	143	151	189	103	174	283	225	243	402	394	8.48977	7.78716	8.14767	10.1934	5.67627	9.52637	15.615	12.1579	13.2731	21.5922	21.4294
ENSRNOG00000013172	872	1927	1020	637	1294	837	1741	1622	2195	2022	1773	31.7896	70.3633	37.5301	23.6488	48.1302	31.1939	61.8545	58.529	77.7968	71.9267	62.0343
ENSRNOG00000013179	825	544	851	1046	787	897	617	412	415	411	329	22.9347	15.2432	24.1186	29.9025	22.1744	25.929	16.5899	11.398	11.1175	11.0707	8.56548
ENSRNOG00000013190	1051	980	698	825	844	850	1493	1253	1104	1958	1927	71.3285	65.966	47.0131	56.5184	56.8098	59.5194	98.4654	84.0134	72.099	127.759	123.26
ENSRNOG00000013231	269	89	145	246	218	272	361	451	159	582	545	5.36912	1.76689	2.88382	4.89071	4.33258	5.43034	7.10048	8.96579	3.12832	11.5074	10.7647
ENSRNOG00000013269	96	327	59	42	103	119	630	176	106	703	356	1.67074	5.62909	1.02459	0.735718	1.78322	2.07975	11.1027	3.07374	1.86594	12.3409	6.3838
ENSRNOG00000013304	19184	12233	36132	43844	33489	41695	10381	16379	9792	9309	6313	767.863	483.81	1432.84	1740.05	1320.98	1673.56	421.877	657.855	392.626	372.963	255.734
ENSRNOG00000013321	171	159	188	110	154	117	246	228	225	320	266	1.58809	1.47249	1.71665	0.998773	1.41622	1.07954	2.35953	2.13709	2.14513	3.0675	2.6389
ENSRNOG00000013322	54	60	52	35	42	46	82	69	79	106	96	1.17169	1.29931	0.968993	0.806401	0.823163	1.00057	1.91438	1.67768	1.83839	2.38275	2.38555
ENSRNOG00000013387	754	419	496	546	598	498	309	352	440	340	290	16.8716	9.34334	11.1368	12.3205	13.5197	11.3481	6.84036	7.79338	9.63852	7.48183	6.32258
ENSRNOG00000013411	279	201	231	359	238	328	173	184	170	145	195	4.40636	3.14475	3.60158	5.56202	3.73377	5.12467	2.79997	2.93013	2.73692	2.36275	3.22709
ENSRNOG00000013415	49	35	24	40	21	20	66	57	59	67	71	2.14745	1.53751	1.06221	1.77575	0.944987	0.934394	2.79199	2.44372	2.45957	2.77989	2.89396
ENSRNOG00000013437	205	262	212	115	266	176	346	263	289	465	368	12.0803	14.7738	12.3751	6.76603	15.3137	10.3286	20.3664	15.5786	16.7649	27.1881	21.6556
ENSRNOG00000013438	869	542	1033	1438	683	1403	574	686	453	484	493	17.3017	10.5656	19.903	27.8672	13.2206	27.6857	11.7962	13.8965	9.36178	10.0115	10.667
ENSRNOG00000013520	1064	661	1213	2020	1142	1479	596	784	510	506	614	30.8838	19.32	34.7469	60.7062	33.2966	43.352	17.1509	23.1489	14.6203	14.5795	18.8658
ENSRNOG00000013526	93	130	58	90	92	135	241	161	163	411	331	2.53494	3.51085	1.58233	2.44521	2.5084	3.66956	6.55409	4.36483	4.41556	11.1114	9.05512
ENSRNOG00000013553	122	232	151	272	265	292	98	83	165	153	137	5.71069	10.7553	6.97102	12.6197	12.3063	13.7003	4.58011	3.85404	7.61341	7.06543	6.33146
ENSRNOG00000013565	317	215	214	288	231	273	142	184	201	141	180	4.40185	2.88338	2.98026	3.89431	3.20278	3.74643	2.00452	2.53982	2.77319	1.93178	2.50205
ENSRNOG00000013583	327	380	416	312	275	293	438	474	495	561	677	3.70687	4.29806	4.70754	3.54326	3.13597	3.34844	4.95042	5.36863	5.59083	6.3647	7.68975
ENSRNOG00000013603	202	209	292	530	223	389	196	184	143	190	206	3.92228	3.75243	5.17176	10.1434	4.78368	7.84028	3.62123	3.51574	2.71249	3.90578	4.00008
ENSRNOG00000013634	1042	896	1021	1182	1101	1155	829	740	606	658	616	26.3869	22.7079	25.8819	30.2152	28.2128	29.6465	20.4901	18.4681	14.9202	16.2755	14.9997
ENSRNOG00000013663	875	220	674	2261	484	1249	324	445	225	289	364	34.0112	8.53078	26.6123	89.9273	18.9796	50.0721	12.1146	17.0957	8.47469	10.7448	13.2489
ENSRNOG00000013668	311	199	198	316	209	355	643	538	310	1107	1156	11.9042	7.67529	7.71102	12.3266	8.07649	13.974	24.263	20.5369	11.6211	41.3207	42.0505
ENSRNOG00000013679	28	27	20	56	24	39	59	55	28	87	109	0.643325	0.609842	0.461199	1.28202	0.548033	0.915724	1.31606	1.25413	0.620394	1.94318	2.38797
ENSRNOG00000013694	27	29	21	31	22	38	63	56	40	76	81	0.765503	0.827278	0.589695	0.902825	0.634418	1.08812	1.68296	1.52558	1.08654	2.03404	2.09836
ENSRNOG00000013703	545	218	471	254	278	158	466	608	660	526	571	17.2796	6.92836	15.0424	8.2854	8.995	5.2737	13.99	18.8689	19.7923	15.9215	16.6624
ENSRNOG00000013729	11	30	7	15	23	7	22	21	53	37	39	0.0714475	0.198907	0.0459594	0.102999	0.150857	0.0494299	0.148347	0.141166	0.348529	0.241768	0.25937
ENSRNOG00000013736	25438	27966	22843	17755	25459	23699	38084	46006	26947	62104	52827	693.751	745.588	610.986	472.589	680.386	642.072	1070.66	1261.34	744.942	1726.78	1508.71
ENSRNOG00000013744	26	19	19	9	19	12	38	25	33	30	41	0.995586	0.730676	0.713294	0.35089	0.737723	0.46901	1.40875	0.938867	1.23036	1.13776	1.50672
ENSRNOG00000013783	597	687	436	626	700	728	960	775	729	1450	1354	16.0524	18.573	11.88	17.2701	19.2951	20.2079	24.693	20.5051	18.8147	37.53	33.9193
ENSRNOG00000013820	71	44	5	40	39	50	133	132	62	195	151	2.39613	1.46527	0.170702	1.3584	1.33875	1.71418	4.39871	4.44166	2.08117	6.44485	4.98757
ENSRNOG00000013847	27	33	23	39	29	38	14	9	18	12	17	1.01279	1.24711	0.870628	1.54851	1.12403	1.55572	0.475189	0.320206	0.617563	0.434491	0.551589
ENSRNOG00000013872	111	109	112	84	67	77	192	137	119	264	124	4.61116	4.47171	4.63955	3.44052	2.7472	3.18498	7.9875	5.68788	4.96378	10.9509	5.24666
ENSRNOG00000013886	285	147	113	113	89	153	373	378	233	486	377	3.23089	1.64699	1.26079	1.26746	1.00676	1.72333	4.29895	4.29032	2.68606	5.60979	4.45776
ENSRNOG00000013911	113	140	138	100	116	162	199	215	156	206	223	4.85121	5.86924	5.9356	4.32449	4.91037	7.0441	8.44796	9.17574	6.52165	8.45444	9.04834
ENSRNOG00000013922	44	45	26	45	35	42	63	87	51	155	161	0.982562	0.987945	0.576201	1.00301	0.778741	0.943025	1.38466	1.91813	1.10972	3.35049	3.46942
ENSRNOG00000013928	3049	1396	4481	4879	2409	4414	1648	2942	1946	1430	1643	16.4569	7.55723	24.1036	26.2879	13.1682	23.8999	8.98108	15.7549	10.4378	7.6866	8.84396
ENSRNOG00000013954	3948	292	4969	4374	2850	4941	1131	2472	238	475	626	95.7775	7.21521	120.615	107.38	68.9466	123.538	26.6262	58.672	5.45093	10.9129	14.438
ENSRNOG00000014061	589	185	419	130	289	101	383	1147	551	595	445	14.3714	4.56538	10.2923	3.28893	7.27111	2.57753	8.80471	27.2988	12.7412	13.8282	9.92173
ENSRNOG00000014079	1632	1709	876	1209	1670	1998	6255	3408	1426	8999	4601	26.3539	27.2855	14.0413	19.238	26.8625	32.0022	102.728	55.0836	23.3609	146.733	76.6098
ENSRNOG00000014171	70	120	69	63	74	60	91	92	119	174	222	2.86816	4.94933	2.85777	2.54527	3.07048	2.48703	3.70309	3.78967	4.86581	7.03928	8.9337
ENSRNOG00000014188	74	81	102	185	102	162	72	81	53	41	54	4.07301	4.2662	5.59864	10.4458	5.68157	9.80896	3.91809	5.04504	2.6515	2.57927	3.03333
ENSRNOG00000014193	20	46	26	36	37	37	79	59	49	78	46	0.362068	0.832242	0.472498	0.65402	0.673542	0.668891	1.40283	1.05535	0.872106	1.37226	0.817483
ENSRNOG00000014202	62	39	40	52	47	43	103	65	68	169	161	2.98765	1.92001	1.9472	2.63066	2.37849	2.22577	4.58774	3.00275	2.98862	7.54382	6.73415
ENSRNOG00000014237	108	212	74	147	113	88	98	47	56	49	62	1.82231	3.64677	1.26985	2.62261	1.99815	1.58171	1.50805	0.767345	0.878264	0.767615	0.925791
ENSRNOG00000014258	277	175	179	215	158	265	415	431	300	621	520	6.14262	3.84002	3.89458	4.70091	3.45974	5.90771	9.30664	9.62909	6.73592	14.0263	12.0267
ENSRNOG00000014288	69245	37138	71064	105269	86516	128132	38017	59877	32351	31702	31066	450.304	240.542	464.588	686.056	562.246	835.06	246.806	389.916	208.997	204.977	199.727
ENSRNOG00000014294	364	512	259	348	449	514	761	620	510	1111	991	9.35985	13.1198	6.74295	9.04598	11.6628	13.4735	19.3471	15.8331	12.7711	27.7932	24.5093
ENSRNOG00000014311	80	50	46	52	47	79	161	131	95	232	227	1.18344	0.744461	0.686895	0.766327	0.690029	1.19423	2.34887	1.93764	1.40206	3.40233	3.33214
ENSRNOG00000014330	241	189	266	266	228	242	139	196	156	131	154	24.4256	18.8318	26.7344	26.7456	22.7273	24.5443	14.2755	19.8806	15.8146	13.2997	15.7113
ENSRNOG00000014336	19	19	10	25	20	35	157	49	69	260	179	0.379607	0.389524	0.201247	0.508212	0.442466	0.704426	3.05327	0.976465	1.33347	4.99025	3.37745
ENSRNOG00000014363	176	193	114	137	158	202	325	218	264	349	328	3.00722	3.22275	1.99595	2.43359	2.74026	3.61487	5.6805	3.83618	4.44659	5.99645	5.79611
ENSRNOG00000014453	331	355	352	224	209	323	490	290	317	590	925	14.31	15.1837	15.2346	9.59484	8.98275	14.0977	21.2185	12.4609	13.6057	25.1834	39.6529
ENSRNOG00000014476	94	73	50	76	70	82	315	193	129	301	199	3.4234	2.65997	1.84203	2.80895	2.55335	3.02371	11.283	7.04844	4.61487	10.6733	6.99608
ENSRNOG00000014480	1042	571	1178	1372	874	1172	636	684	651	597	490	83.7482	46.6202	96.084	115.832	73.1021	100.576	47.2276	52.7568	47.8147	44.5544	34.3104
ENSRNOG00000014504	6910	927	6924	8644	5157	7145	1883	4040	701	2609	2061	134.683	17.8806	133.027	166.631	100.269	139.349	37.09	79.8728	13.9664	51.8742	41.7505
ENSRNOG00000014511	246	158	192	376	277	247	133	207	150	91	139	8.40976	5.29993	6.47553	12.5903	9.3697	8.40619	4.60964	7.10074	5.21875	3.17511	4.98065
ENSRNOG00000014525	6585	4702	8107	8507	9103	8510	4321	5437	4782	4367	4402	209.625	146.538	252.061	263.794	285.977	269.677	141.675	172.309	154.142	140.89	146.605
ENSRNOG00000014529	139	129	167	169	153	174	76	106	101	111	91	8.77545	8.02777	10.3634	10.5413	9.50299	10.9892	4.89533	6.73133	6.43389	7.03927	5.88592
ENSRNOG00000014574	127	60	66	109	99	128	198	157	105	276	155	1.69486	0.795692	0.881836	1.44174	1.31811	1.70708	2.66305	2.11232	1.42153	3.73981	2.13689
ENSRNOG00000014720	117	152	116	78	91	100	181	163	203	186	166	1.90624	2.45239	1.86561	1.25686	1.47439	1.62777	3.0027	2.66528	3.33869	3.07549	2.79158
ENSRNOG00000014791	178	243	166	233	364	488	141	153	206	148	163	1.21063	1.64014	1.11853	1.56258	2.47453	3.30401	0.973864	1.0429	1.41897	1.01646	1.14557
ENSRNOG00000014837	47	41	25	49	51	42	64	50	39	153	217	0.744647	0.653825	0.39629	0.778065	0.811982	0.676117	1.00128	0.777239	0.612456	2.35098	3.29061
ENSRNOG00000014844	515	174	1071	1429	384	606	158	276	167	156	139	5.67039	1.90639	11.5978	15.4928	4.22935	6.60584	1.75259	3.00724	1.83442	1.71762	1.55035
ENSRNOG00000014856	1518	814	4685	5697	1361	3600	860	1782	743	1116	946	19.212	10.1584	58.3971	71.0198	17.1122	45.5791	11.0408	22.67	9.58026	14.4062	12.4646
ENSRNOG00000014870	437	113	2515	978	675	2769	166	158	22	311	301	8.01669	2.04395	46.1204	17.8376	12.3001	51.0532	3.05054	2.90873	0.403904	5.70042	5.54222
ENSRNOG00000014902	22	12	12	15	13	24	24	37	22	53	46	0.695294	0.391796	0.383054	0.50966	0.428682	0.798322	0.755224	1.16765	0.671298	1.63782	1.4015
ENSRNOG00000015029	4731	1332	4514	3190	2311	1871	1600	2315	1402	1252	1123	99.9096	27.7743	93.5623	66.3748	47.7208	39.4602	34.5526	49.3482	30.1868	27.1092	24.9726
ENSRNOG00000015088	13	7	15	15	10	7	23	28	22	27	18	1.15123	0.60724	1.27412	1.31357	0.893175	0.639632	2.02446	2.40049	1.84981	2.27952	1.55587
ENSRNOG00000015089	16	11	21	12	4	25	49	23	8	61	58	0.4364	0.288734	0.55313	0.316161	0.108297	0.678168	1.33221	0.630396	0.227758	1.64044	1.59228
ENSRNOG00000015105	65	47	30	119	65	101	25	28	40	37	43	1.76112	1.3048	0.82968	3.3092	1.82463	2.85016	0.670046	0.756906	1.05969	0.978956	1.0931
ENSRNOG00000015131	2	6	2	4	4	15	23	24	17	49	23	0.271731	0.480585	0.20103	0.46577	0.407782	1.45191	2.31044	2.33212	1.71005	4.62074	2.20628
ENSRNOG00000015149	42	2	44	160	553	268	11	31	6	9	4	5.43085	0.310466	5.74756	20.4521	68.799	34.5829	1.46324	4.03224	0.841998	1.17494	0.592225
ENSRNOG00000015179	70	135	59	53	115	75	174	97	115	167	205	3.53498	6.77807	3.0239	2.73573	5.8661	3.91815	8.29736	4.77507	5.40896	7.8662	9.2759
ENSRNOG00000015236	1691	1107	1653	2715	1882	2698	1005	1286	830	893	1031	21.9677	14.3201	21.4883	35.4475	24.8354	35.3625	12.8995	16.5492	10.6081	11.4056	13.093
ENSRNOG00000015260	7	51	19	10	24	8	44	29	38	84	61	0.131094	0.906877	0.340662	0.182313	0.426192	0.153766	0.798546	0.536474	0.681801	1.49989	1.10408
ENSRNOG00000015366	319	166	263	237	87	597	1035	864	329	2231	1388	15.387	8.04183	12.8294	11.7868	4.29414	29.9208	47.4456	40.5693	14.9518	101.954	61.1985
ENSRNOG00000015411	70	52	33	28	49	42	84	108	64	74	92	3.71857	2.79363	1.75842	1.51867	2.63608	2.27172	4.51059	5.6879	3.41817	3.91566	4.9405
ENSRNOG00000015416	54	154	49	26	113	66	124	101	146	237	196	1.71799	4.81833	1.53278	0.808024	3.51506	2.09491	4.12441	3.29593	4.84202	7.84245	6.76131
ENSRNOG00000015440	101	84	101	85	97	99	133	144	160	135	163	1.30661	1.07736	1.27851	1.08381	1.23552	1.27342	1.74914	1.8526	2.08596	1.77006	2.16939
ENSRNOG00000015445	13	23	11	14	11	13	27	25	29	48	62	0.390993	0.656083	0.313403	0.391721	0.324925	0.377559	0.805767	0.744852	0.868188	1.40926	1.85722
ENSRNOG00000015459	351	388	410	559	415	388	238	322	256	203	243	7.14619	7.85192	8.28601	11.3079	8.5096	7.96456	4.85705	6.55299	5.25081	4.13631	4.99588
ENSRNOG00000015491	3986	2298	4818	4701	3245	4246	2477	2793	1764	2303	2141	152.816	87.819	185.866	181.611	125.039	165.527	94.501	106.641	66.5523	87.3873	80.459
ENSRNOG00000015498	321	60	394	556	86	200	53	126	77	97	59	8.6575	1.52834	10.4796	15.0327	2.28184	5.46277	1.42187	3.39079	2.04733	2.58263	1.63957
ENSRNOG00000015514	33	22	10	32	5	58	97	56	11	337	462	0.9421	0.599204	0.279999	0.893142	0.159247	1.59957	2.60979	1.5186	0.324225	9.04167	12.3167
ENSRNOG00000015582	108	72	80	94	88	123	157	169	158	296	306	2.73245	1.67478	2.0123	2.17296	2.29083	3.32262	3.97453	4.40433	3.74216	7.67593	8.07852
ENSRNOG00000015615	211	189	306	232	255	310	97	35	132	45	72	4.33837	3.89516	6.3084	4.85121	5.29428	6.49674	1.94667	0.724403	2.66068	0.912109	1.43269
ENSRNOG00000015668	19	19	9	11	6	13	44	27	28	89	51	2.33314	2.34622	1.10942	1.37972	0.79755	1.6685	5.25122	3.27339	3.25547	10.4723	5.89796
ENSRNOG00000015670	141	225	133	117	127	143	265	251	234	357	318	4.84913	7.67849	4.52014	4.00875	4.38771	4.97598	9.22384	8.69665	8.15881	12.5031	11.3452
ENSRNOG00000015708	442	404	392	999	617	778	376	380	292	372	391	12.5926	11.5879	11.2663	28.9216	18.011	22.5891	10.4128	10.6995	8.13662	10.3594	10.7066
ENSRNOG00000015717	26	33	31	20	29	42	39	55	25	98	122	0.672688	0.835792	0.791386	0.518644	0.730461	1.08426	0.992682	1.39301	0.637724	2.45043	3.06232
ENSRNOG00000015732	490	525	505	535	718	721	398	356	409	397	369	9.0379	9.59935	9.37155	9.88663	13.2097	13.4413	7.32133	6.58738	7.55009	7.22577	6.69735
ENSRNOG00000015773	28	19	24	4	19	24	31	23	27	80	79	0.727413	0.501579	0.627089	0.119676	0.487685	0.636925	0.804984	0.590958	0.693736	2.02924	2.00078
ENSRNOG00000015807	509	821	373	275	238	306	822	974	867	537	634	15.8551	25.579	11.792	8.70002	7.45024	9.66458	24.9696	30.1063	26.2099	16.1686	18.721
ENSRNOG00000015812	29	38	27	20	26	26	60	43	39	135	79	1.1661	1.49012	1.06702	0.805202	1.04325	1.05878	2.46947	1.75266	1.6119	5.46839	3.2949
ENSRNOG00000015898	49	92	55	34	58	64	123	99	93	109	96	1.03871	1.89943	1.13837	0.708363	1.18892	1.29176	2.58918	2.07502	1.95794	2.25964	2.09102
ENSRNOG00000015906	550	226	550	260	276	552	372	723	707	976	868	26.1516	10.739	26.1973	12.3908	13.1754	26.4217	17.7399	34.47	33.7354	46.7559	41.7381
ENSRNOG00000015913	57	28	54	65	34	58	111	67	48	145	136	1.42222	0.688884	1.34184	1.60249	0.852953	1.46446	2.73321	1.66585	1.19152	3.58325	3.38758
ENSRNOG00000015939	657	322	623	608	466	483	341	429	299	353	281	20.9164	10.0332	19.5488	18.8663	14.5397	15.0711	11.1429	13.754	9.70843	11.3692	9.2584
ENSRNOG00000015967	307	255	244	258	218	254	590	511	346	677	612	33.3686	27.462	26.6572	28.3806	23.5089	28.3764	63.0691	55.3356	36.3205	70.714	62.622
ENSRNOG00000016021	170	317	110	52	173	129	317	202	560	468	557	5.63209	10.6731	3.63142	1.88424	5.76159	4.53465	10.282	6.75203	17.8097	14.8445	17.3993
ENSRNOG00000016109	411	266	426	715	426	548	312	296	299	264	278	4.44629	2.87794	4.65777	7.86502	4.64358	6.05092	3.29154	3.17726	3.14559	2.76542	2.85234
ENSRNOG00000016112	31	78	21	41	51	104	80	73	136	234	164	1.08393	2.69795	0.735161	1.41021	1.77437	3.61413	2.81509	2.55135	4.74468	8.17423	5.77701
ENSRNOG00000016117	187	49	87	116	87	141	260	238	96	462	366	1.4997	0.392594	0.699393	0.927244	0.696411	1.13487	2.1092	1.91252	0.774391	3.74837	2.9967
ENSRNOG00000016150	462	392	602	678	945	843	372	405	316	256	277	14.617	12.5108	19.181	22.132	30.7935	27.7856	11.162	12.4663	9.45499	7.70389	8.09248
ENSRNOG00000016217	1080	571	1396	1114	611	738	506	710	537	473	509	23.7668	12.4295	30.2951	24.0012	13.3774	16.0888	11.4412	15.6078	12.0444	10.577	11.696
ENSRNOG00000016234	550	597	519	760	753	598	394	421	435	357	428	18.7202	20.3391	17.785	26.2934	26.1927	20.7595	13.1783	14.254	14.5696	11.8913	14.152
ENSRNOG00000016257	208	441	269	374	313	476	1109	838	520	1600	1802	8.44629	17.6798	11.0109	15.4103	12.727	19.7399	43.1691	33.5954	20.2267	62.2472	68.6152
ENSRNOG00000016269	419	335	504	694	457	534	313	366	296	280	332	46.595	36.5696	55.9095	76.3141	50.1022	59.6253	34.9921	40.2288	32.3054	30.6953	36.4107
ENSRNOG00000016308	97	17	63	79	53	80	138	123	71	168	151	3.03269	0.534622	1.99678	2.4752	1.69024	2.53462	4.29931	3.83282	2.20437	5.19993	4.65937
ENSRNOG00000016326	20	43	17	23	9	28	62	33	19	92	117	0.371965	0.791798	0.319693	0.435513	0.169535	0.534035	1.13587	0.616649	0.354929	1.67631	2.10569
ENSRNOG00000016339	14717	8482	14734	13894	15884	14862	9289	9772	10841	7008	6891	579.821	332.348	583.535	542.927	618.9	591.003	370.46	382.845	422.097	275.788	273.334
ENSRNOG00000016346	455	198	253	168	175	211	339	389	303	522	516	9.84842	4.2766	5.52112	3.67723	3.83001	4.61178	7.2742	8.36956	6.47293	11.1777	11.029
ENSRNOG00000016356	11566	3629	22379	25999	10755	19448	4737	8382	2994	3746	3023	375.406	117.632	728.376	845.588	351.74	643.506	152.917	269.907	95.8461	120.302	96.7192
ENSRNOG00000016367	412	381	325	438	318	463	594	512	550	893	873	12.0892	11.1283	9.5891	12.9958	9.32434	13.8019	17.0429	14.9373	15.7889	25.3403	24.2007
ENSRNOG00000016368	15	18	31	7	8	9	50	28	48	47	49	0.36197	0.427862	0.720145	0.174537	0.193302	0.224865	1.15659	0.660245	1.10985	1.0828	1.1186
ENSRNOG00000016374	450	615	352	270	277	291	581	643	668	1096	1280	6.05849	8.15094	4.68037	3.59371	3.68248	3.91127	7.75731	8.66492	8.87377	14.6428	16.9491
ENSRNOG00000016459	1426	1414	1688	1875	1858	1811	1228	1211	1133	1006	1027	49.0179	48.3624	56.608	63.9018	63.7515	63.6551	42.985	41.9287	39.7977	35.1445	36.843
ENSRNOG00000016486	1022	613	1035	1641	687	1147	640	823	366	599	619	32.0728	19.0152	31.7796	50.5511	21.0218	36.0769	20.7362	25.8447	11.7053	19.1243	20.1986
ENSRNOG00000016509	820	640	1154	1180	801	866	556	680	575	556	615	14.9195	11.5916	20.9583	21.646	14.7184	15.9973	9.93154	12.2592	10.277	9.94909	10.9255
ENSRNOG00000016528	152	212	117	148	149	164	232	209	273	216	258	2.76662	3.87293	2.12539	2.68963	2.74584	3.00334	4.24258	3.7884	4.99014	3.93405	4.70728
ENSRNOG00000016581	62	54	37	56	58	53	119	89	66	160	196	3.42395	2.94651	2.03356	3.08393	3.1622	2.91515	6.74014	4.95066	3.68073	8.96705	11.1227
ENSRNOG00000016643	88	51	45	47	37	56	185	151	57	225	142	1.79022	1.04297	0.909388	0.960534	0.759989	1.15119	3.78197	3.059	1.17592	4.60409	2.93894
ENSRNOG00000016670	69	92	94	75	62	79	176	118	132	209	189	1.66812	2.16831	2.23137	1.79072	1.46278	1.91051	4.22231	2.84006	3.17837	5.05636	4.6688
ENSRNOG00000016686	32	40	28	52	21	38	15	14	12	19	12	160.216	190.108	155.838	270.537	89.196	218.489	62.045	67.192	49.118	76.9369	44.0792
ENSRNOG00000016708	4	14	11	18	14	17	60	17	26	37	47	0.100897	0.358545	0.246546	0.420944	0.316128	0.388909	1.28475	0.37759	0.584182	0.80075	0.988344
ENSRNOG00000016733	133	193	124	108	186	128	239	197	207	264	230	11.5741	17.1363	11.4951	10.0017	16.4368	11.9685	21.6305	17.639	17.8867	23.169	19.7655
ENSRNOG00000016769	66	190	106	39	90	55	193	183	138	252	281	3.44474	9.64371	5.39017	1.99092	4.56201	2.82982	10.0199	9.44129	7.11891	12.9865	14.6415
ENSRNOG00000016810	65	163	82	72	100	57	259	168	181	259	239	4.52027	11.5454	5.69421	4.9953	7.14308	3.92693	18.0885	11.5328	12.529	17.9291	16.6682
ENSRNOG00000016826	151	38	86	14	12	13	517	175	98	501	155	5.64966	1.40876	3.25185	0.522943	0.461318	0.501735	19.2308	6.61274	3.6997	18.8315	5.86824
ENSRNOG00000016846	221	158	135	225	160	178	321	306	200	423	397	2.57673	1.85204	1.5877	2.67452	1.9014	2.11804	3.63421	3.52834	2.2759	4.80096	4.43086
ENSRNOG00000016873	256	362	305	192	261	149	411	398	460	380	351	15.7204	22.0203	18.7475	11.8071	15.9333	9.24927	24.7714	24.2412	27.5663	22.6643	20.698
ENSRNOG00000016879	155	178	125	73	86	103	180	273	221	155	196	3.17365	4.02353	2.89044	1.42545	2.10919	2.39821	4.65932	6.24618	5.61178	3.83679	4.86142
ENSRNOG00000016889	12	34	21	13	14	7	25	36	47	38	42	0.36105	0.955393	0.595836	0.365511	0.396852	0.21399	0.722697	1.03629	1.33398	1.08192	1.20509
ENSRNOG00000016926	19	24	9	6	1	13	21	27	25	68	92	0.473868	0.602148	0.223348	0.160664	0.040824	0.32862	0.543961	0.672997	0.631968	1.70416	2.32621
ENSRNOG00000016957	263	349	106	196	2589	102	49	279	115	25	75	12.5335	16.6488	5.14516	9.69307	125.797	5.20502	2.2163	12.9058	5.10962	1.14323	3.17866
ENSRNOG00000016978	24	19	12	17	14	16	26	26	17	44	70	0.708313	0.560152	0.34879	0.508658	0.404964	0.465511	0.755532	0.75863	0.508805	1.26447	1.98498
ENSRNOG00000016987	293	592	278	306	378	398	493	483	611	734	588	5.33561	10.7305	5.02107	5.52143	6.85155	7.20835	9.07898	8.8537	11.2488	13.5006	10.9679
ENSRNOG00000016995	29	13	11	3	11	24	41	32	22	46	54	0.726633	0.335752	0.277676	0.0943502	0.292902	0.628593	1.00005	0.777271	0.540927	1.09671	1.25061
ENSRNOG00000017020	265	152	140	240	182	251	393	355	283	555	520	2.95448	1.69707	1.57361	2.69782	2.05177	2.82865	4.35125	3.95809	3.13597	6.14205	5.75457
ENSRNOG00000017090	735	490	1049	896	813	686	356	644	394	396	373	38.4183	25.2533	53.8919	46.1659	41.8936	36.077	18.9725	34.041	21.0493	20.9803	20.3832
ENSRNOG00000017114	75	50	80	66	52	94	157	89	89	210	181	0.878379	0.593947	0.946081	0.776781	0.616178	1.11027	1.82966	1.04873	1.03625	2.4533	2.11144
ENSRNOG00000017123	27446	25900	25461	21234	16634	20330	43565	35605	27141	44740	34650	1066.35	989.807	965.363	811.028	628.832	791.171	1738.01	1400.62	1082.05	1780.69	1424.49
ENSRNOG00000017163	57	38	29	52	29	64	108	72	32	170	168	1.46615	0.963596	0.745145	1.33405	0.739009	1.66259	2.73161	1.81781	0.800593	4.22787	4.15207
ENSRNOG00000017187	50	47	51	64	48	91	38	25	29	20	29	0.913193	0.864059	0.927429	1.17267	0.868161	1.67417	0.676314	0.463387	0.526687	0.364502	0.507698
ENSRNOG00000017191	226	544	174	257	182	320	694	439	501	709	736	6.46749	15.1044	4.83545	7.10765	5.15612	9.05418	20.0684	12.5519	14.4703	20.3276	21.7426
ENSRNOG00000017220	511	567	346	466	642	497	872	807	597	1067	1273	11.5186	12.7951	7.99409	10.803	14.7853	11.4338	19.0687	18.0642	13.1122	23.3205	27.2386
ENSRNOG00000017243	3585	1629	4677	5864	2780	3663	2227	2840	1354	1338	1671	177.574	79.6578	229.177	289.516	134.977	180.964	112.193	142.672	68.6253	67.455	88.7415
ENSRNOG00000017277	71	56	32	84	88	67	130	159	113	273	263	1.86306	1.45702	0.835674	2.15826	2.28607	1.75307	3.51848	4.23109	3.03657	7.29706	7.20857
ENSRNOG00000017309	1136	4206	1097	2646	3834	2814	1133	705	1219	808	1424	32.0589	142.089	31.1736	84.739	134.939	97.8463	32.9165	19.879	38.3979	25.7614	46.5135
ENSRNOG00000017321	150	145	148	216	150	197	100	101	90	80	88	2.77777	2.65467	2.71235	3.96411	2.76385	3.65266	1.87233	1.8788	1.69903	1.49295	1.68399
ENSRNOG00000017340	345	215	381	580	336	420	228	218	159	176	195	16.6283	10.2654	18.2828	27.4002	15.9692	20.022	11.3709	10.5641	7.83765	8.62636	9.79783
ENSRNOG00000017414	180	337	87	352	395	483	1056	264	356	888	1296	5.60346	10.4596	2.76499	11.0725	12.3255	15.1717	32.3317	8.21709	10.9365	27.1739	39.1341
ENSRNOG00000017448	158	244	147	210	275	228	90	44	45	54	62	3.12838	4.8785	2.94312	4.25082	5.55254	4.65905	1.71012	0.86601	0.871742	1.03147	1.16332
ENSRNOG00000017496	251	233	142	157	130	274	542	384	262	616	754	6.38528	5.91575	3.63752	4.05335	3.32106	7.10363	13.5154	9.7378	6.56172	15.3556	18.5984
ENSRNOG00000017512	11	19	11	27	16	30	43	49	17	43	92	0.342611	0.612489	0.349274	0.859296	0.525388	0.974302	1.31954	1.51772	0.535578	1.3191	2.72568
ENSRNOG00000017513	718	216	573	726	464	469	223	361	237	214	224	14.092	4.32843	11.5443	14.9122	9.53446	9.34366	4.26242	7.16153	4.5447	4.05039	4.35991
ENSRNOG00000017539	19	18	10	14	7	19	40	39	8	133	79	0.428106	0.412087	0.2618	0.278277	0.152938	0.379652	0.788062	0.80645	0.16188	2.5622	1.61236
ENSRNOG00000017558	265	150	187	179	210	208	426	442	284	290	382	10.2283	5.76303	7.34146	7.0537	8.20545	8.21582	15.9194	16.9719	10.5642	10.8558	13.9345
ENSRNOG00000017660	269	125	328	609	213	525	134	196	137	130	125	4.39594	2.0459	5.39744	10.064	3.55371	8.7376	2.13811	3.17287	2.18881	2.07827	1.95373
ENSRNOG00000017671	202	138	208	150	113	136	263	214	189	333	385	2.84738	1.93983	2.92214	2.11259	1.60696	1.93117	3.66409	2.9904	2.63301	4.62865	5.35036
ENSRNOG00000017676	683	393	376	519	437	544	1502	1030	773	1358	911	18.3989	10.294	9.96387	15.0171	11.8481	14.8089	35.6655	25.5077	18.2341	34.1116	20.7918
ENSRNOG00000017680	30	29	60	33	19	35	110	69	40	128	130	1.00303	0.971727	2.01639	1.11145	0.632196	1.18805	3.689	2.31614	1.3543	4.25544	4.34992
ENSRNOG00000017703	980	436	541	639	509	626	1340	1194	697	1363	1523	27.0005	12.0564	14.9931	17.944	14.2499	17.8205	35.7982	32.5813	18.4858	36.1311	39.5064
ENSRNOG00000017720	275	189	144	173	235	245	410	446	226	684	775	3.7834	2.59401	1.982	2.38845	3.25881	3.3895	5.59872	6.13863	3.11269	9.35529	10.6311
ENSRNOG00000017728	346	330	254	425	503	425	245	271	264	223	209	4.29003	4.15865	3.11736	5.19714	6.22296	5.23131	3.1474	3.41517	3.36397	2.86015	2.71892
ENSRNOG00000017749	30	24	25	15	14	22	64	80	39	103	86	3.23751	2.61167	2.7483	1.717	1.57773	2.47295	6.88211	8.66845	4.22851	10.9267	9.08035
ENSRNOG00000017803	74	66	54	58	61	98	144	122	70	215	275	1.40324	1.24026	1.01952	1.0964	1.15718	1.86035	2.76766	2.32074	1.35269	4.15672	5.4254
ENSRNOG00000017804	51	52	29	49	34	27	92	69	51	111	85	2.05931	2.10429	1.18819	1.99938	1.41943	1.13	3.64815	2.72265	1.96703	4.32017	3.25498
ENSRNOG00000017822	957	658	915	1286	836	1128	582	719	609	524	611	15.4835	10.5133	14.6168	20.5239	13.5244	18.165	9.57304	11.658	10.0093	8.57211	10.1464
ENSRNOG00000017854	1183	1072	782	1066	951	762	1779	1675	882	1760	1479	47.8568	43.4737	31.9858	44.218	39.1551	31.8533	69.6131	66.7016	34.1954	68.9199	56.5976
ENSRNOG00000017869	927	553	468	566	569	759	1612	1037	732	2135	1501	18.9351	11.2697	9.60216	11.7494	11.7697	15.812	31.8722	20.9197	14.531	42.0916	28.9928
ENSRNOG00000017874	303	198	269	224	161	269	475	431	227	796	784	14.8234	9.36772	13.033	10.7343	7.58309	13.0119	23.7557	21.6308	11.3648	40.1791	41.0339
ENSRNOG00000017883	270	279	355	429	337	400	213	260	216	214	245	2.25391	2.32218	3.01503	3.61221	2.84158	3.43711	1.74458	2.15256	1.79275	1.74942	1.98056
ENSRNOG00000017905	2595	741	3289	3981	2941	2552	1503	1477	664	608	747	233.209	65.3312	297.603	360.266	259.982	231.037	133.644	132.564	57.9809	52.6245	64.2698
ENSRNOG00000017965	1236	811	1191	1959	1528	1297	765	1106	811	719	701	23.8085	15.5743	22.8299	37.6991	29.5282	25.1884	14.8018	21.2312	15.5299	13.7397	13.3681
ENSRNOG00000017979	251	166	282	362	284	342	165	184	152	167	177	10.9905	7.23777	12.3816	16.0807	12.5412	15.4409	7.10032	7.98777	6.41347	7.05968	7.34432
ENSRNOG00000017980	725	375	296	570	457	736	1344	1152	627	2135	1660	9.32398	4.80738	3.83097	7.35756	5.93886	9.56596	17.1658	14.7383	7.98893	27.17	21.0257
ENSRNOG00000018087	1236	658	878	1049	812	1107	2047	1932	924	2950	2902	40.4912	21.5246	28.7397	34.974	27.2743	37.1782	65.4635	62.131	28.9649	92.9319	89.7823
ENSRNOG00000018092	34	57	23	42	64	115	129	99	186	188	215	1.09339	1.81649	0.72628	1.31616	2.04041	3.63823	4.05419	3.09661	5.82503	5.88343	6.73677
ENSRNOG00000018110	256	574	200	185	216	173	375	479	551	470	756	1.84014	3.95847	1.42486	1.29868	1.5429	1.19016	2.56327	3.47346	3.90436	3.31702	5.27425
ENSRNOG00000018118	683	675	814	1342	995	1280	592	673	527	496	488	15.4135	15.2822	18.5013	30.751	22.6927	29.4627	13.0519	15.0248	11.4743	10.8085	10.3738
ENSRNOG00000018126	8192	2049	6296	5964	3508	4199	2905	4269	1780	2122	2329	48.5552	12.0531	37.1178	35.0605	20.7496	24.9123	17.435	25.3611	10.6394	12.7329	14.1774
ENSRNOG00000018159	461	786	583	420	505	634	816	749	607	987	1272	16.5368	27.171	20.5068	14.4461	17.8069	23.0885	28.7595	26.3197	21.1754	34.6505	45.472
ENSRNOG00000018214	25	12	44	14	24	24	67	29	49	64	102	1.19052	0.743568	2.80803	0.823181	1.50735	1.1893	2.95448	1.35856	2.15453	2.82092	4.30374
ENSRNOG00000018233	3186	1606	1371	843	1520	1851	3590	3282	2260	3559	3374	76.5159	48.2545	30.5438	20.4589	37.4224	46.7616	99.0942	84.971	58.6162	85.43	79.2775
ENSRNOG00000018247	100	209	73	98	127	156	297	152	159	406	390	2.29351	4.76042	1.68317	2.24545	2.91959	3.61351	6.64047	3.43556	3.53913	8.97828	8.56834
ENSRNOG00000018273	5269	3963	5751	7553	4988	5983	3652	4028	3396	3149	3453	112.349	83.1712	119.756	157.442	105.492	126.834	80.1126	86.0155	73.6912	67.439	76.0616
ENSRNOG00000018349	513	333	517	673	411	518	291	424	235	219	272	8.42367	5.43261	8.46652	11.0595	6.78629	8.6046	4.76657	6.94484	3.83391	3.57197	4.45024
ENSRNOG00000018375	234	142	241	281	282	326	151	175	137	135	153	6.98259	4.19429	7.11804	8.31053	8.30931	9.74556	4.55689	5.23415	4.09069	4.03863	4.58735
ENSRNOG00000018412	91	153	71	71	121	92	181	145	300	117	137	1.09083	1.8348	0.85621	0.866734	1.47698	1.11327	2.10785	1.7095	3.48535	1.36453	1.56404
ENSRNOG00000018421	1055	681	1272	966	1013	1287	449	899	592	420	680	25.4575	16.4485	31.0199	23.6687	24.6654	31.5673	10.6689	21.6936	14.1199	9.9184	15.8433
ENSRNOG00000018440	318	319	305	710	463	1027	302	260	233	335	329	10.4112	10.4696	10.1008	23.5216	15.4251	34.5397	9.67819	8.39531	7.43803	10.6715	10.3085
ENSRNOG00000018445	82277	22794	128230	132147	31548	81770	25657	40153	21507	21197	20135	2640.63	732.796	4158.18	4318.01	1026.79	2684.29	803.193	1284.98	674.096	664.52	618.71
ENSRNOG00000018453	678	565	731	1477	899	1489	459	534	457	438	527	16.5815	13.8233	18.0583	36.3271	22.2261	36.9651	11.064	12.8467	10.9182	10.4302	12.3997
ENSRNOG00000018481	669	525	637	1338	846	1498	436	349	377	386	510	12.6955	9.91775	12.0367	25.3194	16.0253	28.5715	8.3052	6.6442	7.17036	7.34532	9.76504
ENSRNOG00000018487	4256	2205	4839	7046	5424	6646	2490	3408	2521	2468	3047	130.769	68.0076	149.096	219.514	168.993	208.53	74.7806	103.367	75.2509	73.9496	89.8102
ENSRNOG00000018488	23	28	7	22	14	19	53	35	17	123	92	1.2323	1.4409	0.36593	1.16728	0.773438	1.05109	2.68289	1.80967	0.839303	6.08365	4.48193
ENSRNOG00000018556	373	467	472	809	821	820	403	377	386	383	396	22.2102	27.8873	28.3685	49.1208	48.8785	50.3549	23.2918	22.0616	21.8451	21.7714	21.7603
ENSRNOG00000018574	312	174	360	565	313	437	189	242	100	129	195	4.37123	2.42027	5.01936	7.95113	4.38201	6.21507	2.61449	3.38552	1.39049	1.79025	2.70029
ENSRNOG00000018642	846	1061	675	1301	1259	1341	787	602	757	619	725	9.48818	12.0028	7.76238	15.1067	14.9599	15.9665	8.62994	6.65914	8.60143	7.15718	8.28147
ENSRNOG00000018646	46	23	26	30	38	22	17	75	53	116	110	1.44406	0.713077	0.807747	0.948272	1.20409	0.710168	0.523805	2.3083	1.63665	3.53921	3.36915
ENSRNOG00000018665	165	173	212	379	198	518	138	166	133	142	174	4.19745	4.41348	5.40213	9.74772	5.07718	13.3634	3.47685	4.22475	3.35289	3.56075	4.32268
ENSRNOG00000018669	226	184	191	224	312	365	449	454	183	644	545	3.44672	2.84541	2.96403	3.51137	4.9016	5.75539	6.54106	6.78405	2.65413	9.44088	7.72971
ENSRNOG00000018704	1448	854	1842	3537	953	1573	811	1069	618	752	689	20.8271	12.2742	26.213	50.9217	13.8811	22.6266	11.6756	15.3527	8.90356	10.7756	9.89311
ENSRNOG00000018706	73	52	67	37	29	32	141	69	45	154	112	2.09772	1.49804	1.92841	1.06311	0.847773	0.922358	4.05926	1.97713	1.30841	4.40448	3.21995
ENSRNOG00000018716	144	33	118	101	47	60	43	59	27	24	33	1.89522	0.433594	1.54999	1.32792	0.623917	0.800294	0.584941	0.791975	0.362446	0.321492	0.460412
ENSRNOG00000018735	14176	4276	6922	6568	2833	5259	18124	16105	5905	19752	12909	820.017	244.474	403.732	386.603	165.748	310.753	1024.44	919.733	334.571	1102.91	716.656
ENSRNOG00000018741	306	292	323	592	541	581	244	256	335	254	245	2.62357	2.4834	2.71962	4.9646	4.68996	4.91935	2.20582	2.20932	2.91094	2.27367	2.11702
ENSRNOG00000018782	11	15	16	16	12	18	32	18	16	44	36	0.551594	0.797415	0.808167	0.844047	0.62922	0.923513	1.6168	0.899458	0.800201	2.19317	1.77299
ENSRNOG00000018803	261	131	135	230	178	222	274	301	319	289	377	4.37818	2.20046	2.29181	3.92544	3.01447	3.74114	4.42975	4.9976	5.14882	4.70125	5.9322
ENSRNOG00000018885	118	116	92	154	109	136	70	67	70	81	88	1.37308	1.32609	1.05488	1.74272	1.23766	1.57067	0.851744	0.800624	0.854705	0.991143	1.11943
ENSRNOG00000018915	25	25	14	25	16	37	58	27	31	110	150	0.503758	0.504629	0.277743	0.491256	0.326179	0.725197	1.15505	0.548858	0.621981	2.18002	3.00104
ENSRNOG00000018953	10	11	12	11	2	4	38	23	17	23	42	0.348833	0.385377	0.427822	0.396457	0.087081	0.169581	1.30313	0.820597	0.576041	0.79239	1.43338
ENSRNOG00000018969	167	236	173	340	136	222	159	122	68	95	144	4.77921	6.74487	4.94884	9.72669	3.9469	6.37909	4.62906	3.51552	1.96271	2.71187	4.13458
ENSRNOG00000018971	174	162	137	191	149	248	274	210	187	453	422	4.26038	3.96904	3.37097	4.73517	3.70181	6.15467	6.53825	5.10821	4.49057	10.9282	10.0036
ENSRNOG00000019036	755	1207	873	631	761	523	1274	1010	1213	1239	1402	28.4817	45.4887	33.2817	24.3227	29.0035	20.1966	46.9487	37.9507	44.6145	45.2487	50.2922
ENSRNOG00000019039	116	73	113	144	105	102	57	77	55	40	88	1.94475	1.21454	1.88265	2.40123	1.79131	1.70733	0.936663	1.28045	0.905798	0.739364	1.42768
ENSRNOG00000019058	58	20	49	103	18	91	105	131	170	196	243	7.52392	2.60694	6.38688	13.1443	2.29216	11.8212	13.6288	16.7149	21.2299	24.233	30.1445
ENSRNOG00000019085	386	394	370	562	457	566	287	322	261	252	284	4.82065	4.90365	4.62894	7.01312	5.72859	7.11802	3.59751	4.01437	3.25774	3.13812	3.55162
ENSRNOG00000019110	10	3	1	19	2	23	20	9	5	99	83	0.354398	0.129098	0.0360552	0.69831	0.088338	0.849767	0.720638	0.316569	0.175886	3.42397	2.84305
ENSRNOG00000019142	89	137	95	58	95	152	253	230	141	363	402	2.30623	3.48211	2.41716	1.48107	2.41336	3.8771	6.6961	5.94644	3.69202	9.50691	10.8117
ENSRNOG00000019162	180	274	219	163	214	165	501	295	261	501	355	3.23185	4.89482	3.96185	2.95898	3.85359	3.01017	8.82972	5.29279	4.63043	8.78169	6.17997
ENSRNOG00000019203	63	3	42	132	15	384	10	27	21	12	17	2.03598	0.135591	1.41622	4.33116	0.537317	12.3919	0.35638	0.961596	0.76035	0.422217	0.560672
ENSRNOG00000019246	902	1018	772	766	810	864	1742	1280	916	2553	1934	48.0674	53.7312	41.1243	40.5146	42.7027	46.1542	93.9446	68.4474	48.9673	135.698	104.146
ENSRNOG00000019265	182	114	244	288	161	166	129	103	79	62	71	1.93621	1.21031	2.59919	3.05235	1.712	1.76761	1.38507	1.10195	0.846778	0.668374	0.771466
ENSRNOG00000019270	24	30	14	12	34	29	49	32	29	60	62	0.625619	0.771933	0.35823	0.308729	0.87522	0.75457	1.23373	0.82973	0.740742	1.51555	1.55777
ENSRNOG00000019288	151	46	185	188	115	137	56	79	55	51	76	4.46297	1.3709	5.46855	5.54066	3.42254	4.10661	1.65778	2.32714	1.61914	1.50949	2.25186
ENSRNOG00000019311	338	365	441	337	238	607	546	691	522	1072	1127	6.21012	6.7154	8.17636	6.3277	4.45764	11.4535	9.63308	12.4637	9.17281	18.8011	19.2095
ENSRNOG00000019352	430	393	595	549	632	419	373	304	289	304	318	26.384	23.9602	36.4868	33.9674	38.9765	26.484	22.4965	18.6337	17.5932	18.283	19
ENSRNOG00000019430	251	311	121	209	160	277	616	364	303	1021	1065	10.4836	12.9761	5.10599	8.88664	6.80004	11.8827	24.8546	14.8915	12.1101	40.516	41.2116
ENSRNOG00000019440	39	30	9	31	17	75	124	54	21	283	306	1.09074	0.899186	0.255526	0.904205	0.492712	2.15137	3.30602	1.48158	0.558869	7.48613	7.80359
ENSRNOG00000019494	557	485	283	350	344	466	1455	850	375	1932	1571	40.4361	35.1088	20.6244	25.9734	25.194	34.9169	101.775	60.523	25.8507	133.794	105.883
ENSRNOG00000019542	116	145	29	65	72	115	1372	394	303	1228	582	4.80167	5.90538	1.19314	2.63334	2.94398	4.69869	58.7597	16.4767	12.8212	52.0615	25.4491
ENSRNOG00000019555	1156	1292	742	577	821	689	1525	1262	1451	1450	1364	12.6604	14.1892	8.25271	6.46467	9.18345	7.71095	16.1583	13.6633	15.4067	15.3188	14.0893
ENSRNOG00000019559	885	525	833	1217	733	836	485	612	514	546	557	11.1901	6.61975	10.514	15.4486	9.30542	10.653	6.05683	7.69015	6.43399	6.82667	6.93708
ENSRNOG00000019568	4161	2677	4458	2412	3116	2405	6019	6951	10811	8558	7262	129.619	85.8508	140.348	80.7884	103.775	81.9336	166.34	204.412	296.961	240.383	186.834
ENSRNOG00000019587	174	142	109	55	34	72	155	188	215	213	218	2.63503	2.16659	1.67224	0.856135	0.525425	1.12453	2.25423	2.80668	3.12705	3.09009	3.07322
ENSRNOG00000019590	709	592	626	995	967	992	484	505	442	493	508	9.07412	7.57267	8.10913	12.9319	12.5428	12.886	6.0595	6.44802	5.57658	6.15808	6.26555
ENSRNOG00000019614	25	29	21	14	13	22	41	46	35	66	62	0.584079	0.666733	0.477904	0.336268	0.299197	0.518476	0.964247	1.06247	0.815537	1.52104	1.46928
ENSRNOG00000019620	24	35	25	22	37	35	51	40	53	67	59	1.40829	2.02091	1.4372	1.27729	2.14643	2.02534	3.13775	2.27964	3.26501	3.73121	3.85036
ENSRNOG00000019661	56	100	51	72	194	151	60	246	1789	1530	1009	4.47635	8.07981	4.16129	6.02033	16.0021	12.8088	4.45614	18.7009	129.685	112.798	69.9046
ENSRNOG00000019670	619	450	678	982	432	565	406	511	297	331	339	11.1841	8.06505	12.1629	17.5551	7.84554	10.2324	7.49888	9.26882	5.44915	6.06652	6.34983
ENSRNOG00000019675	52	67	33	34	46	35	132	88	70	171	192	3.96271	5.14723	2.55988	2.66618	3.62474	2.74472	9.73405	6.68375	5.22206	12.6579	14.0047
ENSRNOG00000019681	31	36	24	23	25	40	63	33	59	91	67	0.430702	0.511088	0.337717	0.330763	0.363074	0.582442	0.83914	0.450982	0.778462	1.19729	0.849183
ENSRNOG00000019687	11	6	8	18	13	5	52	20	14	36	15	0.566326	0.287314	0.379905	0.864738	0.597358	0.26775	2.57258	0.971625	0.705825	1.7625	0.765064
ENSRNOG00000019728	197	93	54	171	57	164	363	319	116	685	610	3.34896	1.56113	0.891741	2.92277	0.973589	2.828	6.22477	5.45712	1.94812	11.8002	10.4868
ENSRNOG00000019730	104	134	93	101	132	145	163	138	186	213	222	1.7261	2.21084	1.54971	1.69381	2.2094	2.44584	2.60465	2.23157	2.95668	3.37391	3.44341
ENSRNOG00000019735	69	75	112	128	90	124	56	62	64	45	62	2.04685	2.20263	3.33433	3.84601	2.69881	3.73227	1.59754	1.82407	1.84896	1.29725	1.76233
ENSRNOG00000019737	317	212	118	123	132	287	403	247	191	712	843	6.00124	4.02614	2.2611	2.46957	2.69479	5.50993	7.5012	4.67568	3.57016	13.3329	15.5711
ENSRNOG00000019742	12806	2583	11408	14069	11472	13849	6342	8229	2007	5348	4574	164.65	33.1672	146.608	182.132	148.192	180.886	80.7943	105.517	25.5839	68.029	58.0448
ENSRNOG00000019758	330	312	432	502	496	623	293	311	277	298	297	5.61644	5.31243	7.46594	8.67933	8.61557	10.8311	4.83468	5.25207	4.59718	4.94545	4.85189
ENSRNOG00000019785	251	295	291	210	202	174	370	340	518	317	288	6.05895	7.01146	6.90767	4.97613	4.78662	4.17578	9.09113	8.22504	12.6441	7.75396	7.19992
ENSRNOG00000019838	136	143	117	140	118	95	250	235	122	370	317	21.9887	22.7132	18.6304	22.259	18.719	15.4525	40.0509	37.2314	18.806	56.5215	48.1204
ENSRNOG00000019854	255	198	117	180	154	202	478	444	181	680	549	8.39535	6.53642	3.93359	5.92915	4.99452	6.63835	15.6358	14.9419	5.88969	22.4525	18.1186
ENSRNOG00000019859	1064	880	1179	1613	865	1069	862	763	641	557	611	25.5338	20.9723	28.4107	38.788	20.8232	25.9055	20.3792	18.1288	15.0811	13.1268	14.291
ENSRNOG00000019907	55	91	27	65	67	136	110	113	119	228	280	1.87656	3.14232	0.944106	2.3002	2.37901	4.85782	3.59343	3.80412	3.87172	7.42048	8.82935
ENSRNOG00000019965	50	44	49	50	35	29	111	69	68	113	67	1.72095	1.51122	1.70067	1.7527	1.22833	1.02707	3.72448	2.38946	2.3107	3.8507	2.27687
ENSRNOG00000019980	1459	955	1654	1754	1219	1364	1017	1083	793	801	817	107.228	70.3004	122.209	129.482	91.2845	102.378	74.2533	79.4896	58.28	58.5196	59.4792
ENSRNOG00000020027	355	265	210	314	261	317	483	453	447	530	572	6.54841	4.71057	3.91718	5.24149	4.22542	5.49409	7.88656	7.40336	7.17573	8.56752	8.46931
ENSRNOG00000020136	1548	191	376	359	257	262	126	350	92	133	241	25.7951	3.20318	6.33993	6.05431	4.32922	4.43776	2.07794	5.80447	1.51738	2.17818	3.88375
ENSRNOG00000020139	247	383	226	672	681	743	237	182	235	197	244	5.78196	8.88983	5.24782	15.6475	15.8437	17.4282	5.59767	4.30016	5.5683	4.67385	5.87245
ENSRNOG00000020148	22	39	22	29	19	35	54	32	36	86	92	0.737272	1.26642	0.722267	0.988163	0.652718	1.16413	1.66506	1.03314	1.11478	2.65022	2.73385
ENSRNOG00000020150	318	259	259	309	203	376	829	454	345	993	844	24.4104	19.7682	20.1651	23.9887	15.4062	29.2224	63.0412	34.9443	25.8479	73.9516	62.2857
ENSRNOG00000020229	154	143	218	308	164	210	127	87	147	101	116	6.60227	6.04178	9.35375	13.2952	6.85304	9.27488	5.25142	3.93209	5.65151	3.97419	4.7126
ENSRNOG00000020239	300	260	283	474	325	370	213	202	204	238	254	3.22649	2.77217	3.09828	5.2055	3.52311	4.0744	2.1657	2.14586	2.08331	2.43097	2.53984
ENSRNOG00000020259	168	324	110	59	109	56	231	237	408	286	266	11.3058	20.2985	7.52579	4.82718	7.35557	4.30524	14.3417	15.0907	26.2226	19.7063	16.0275
ENSRNOG00000020263	4	12	7	10	6	40	46	23	14	147	241	0.0709582	0.190766	0.1106	0.161623	0.104239	0.65209	0.701205	0.351064	0.215933	2.21643	3.55494
ENSRNOG00000020281	8	13	4	14	8	18	47	27	34	61	63	0.207633	0.339813	0.10158	0.375259	0.209658	0.455503	1.20595	0.685215	0.877566	1.52692	1.60131
ENSRNOG00000020284	924	580	930	1549	1555	1597	478	662	329	391	515	28.972	17.8289	28.7386	47.4489	48.6283	49.4263	15.1225	20.2028	9.89562	11.9066	15.8505
ENSRNOG00000020298	980	521	510	813	1405	726	429	403	668	490	499	21.8272	11.7328	11.4513	18.6603	32.1238	16.7077	9.18955	8.85775	14.3792	10.6038	10.5076
ENSRNOG00000020300	133	131	53	73	68	110	199	138	127	403	513	6.1985	6.11541	2.51008	3.44936	3.23097	5.16927	9.21797	6.47977	5.93126	18.4304	23.4029
ENSRNOG00000020309	65	99	26	32	43	21	60	111	85	106	126	1.78039	2.72787	0.726317	0.916718	1.20922	0.616967	1.56668	3.00373	2.24792	2.79662	3.22766
ENSRNOG00000020333	542	346	613	805	381	564	284	417	268	271	313	15.6137	9.94548	17.6352	23.1133	10.9738	16.2198	8.165	11.9789	7.68959	7.8343	9.03883
ENSRNOG00000020420	1707	1319	1501	597	366	502	1592	2300	2483	2338	2507	56.7839	44.1512	50.5802	20.2999	12.3372	16.9801	51.5507	74.7612	78.9897	74.6645	78.1769
ENSRNOG00000020431	38	23	21	26	14	31	56	38	28	80	121	1.49565	0.909579	0.8307	1.0325	0.589815	1.24433	2.12669	1.46656	1.08445	3.02664	4.42618
ENSRNOG00000020444	558	440	413	157	73	190	521	657	707	716	773	5.1887	4.07027	3.84446	1.48032	0.686571	1.79652	4.75556	6.09417	6.47243	6.53776	7.0038
ENSRNOG00000020465	54	43	40	91	68	100	191	119	71	342	239	1.60058	1.2579	1.20225	2.7138	2.03376	3.02607	5.65508	3.52077	2.09027	9.99896	6.98618
ENSRNOG00000020486	55	61	38	42	48	35	82	82	73	90	83	2.26527	2.51745	1.59487	1.79172	2.04044	1.48065	3.29268	3.33215	2.90972	3.59524	3.23896
ENSRNOG00000020505	133	114	76	94	75	105	294	200	140	427	293	2.67638	2.28245	1.55064	1.91058	1.5243	2.15145	5.76179	3.97166	2.72407	8.3554	5.63759
ENSRNOG00000020514	47	62	55	5	38	7	73	109	126	74	74	0.905189	1.20339	1.07994	0.111114	0.738283	0.136699	1.41932	2.12818	2.4127	1.40351	1.39679
ENSRNOG00000020621	17	35	16	11	17	13	47	28	66	35	29	0.362888	0.74424	0.339414	0.236701	0.367309	0.283189	0.96981	0.590352	1.34587	0.718699	0.600729
ENSRNOG00000020625	3	31	12	0	9	15	60	23	27	30	37	0.303881	2.60708	1.0074	0.114248	0.734705	1.2645	5.02893	2.03913	2.23216	2.45962	3.07581
ENSRNOG00000020652	437	298	429	375	296	486	597	499	413	772	905	11.0836	7.62357	10.9808	9.81153	7.70846	12.7764	14.3217	12.3616	9.89082	18.5443	20.9004
ENSRNOG00000020663	536	428	383	665	501	627	398	309	323	291	321	11.8163	9.39084	8.5258	14.8648	11.0757	14.081	8.56952	6.78812	6.99476	6.28361	6.80873
ENSRNOG00000020676	121	186	140	65	98	86	260	191	253	214	231	10.8394	17.0139	12.7326	6.07956	9.13073	8.17156	22.0512	16.6478	21.1818	17.8683	18.064
ENSRNOG00000020678	189	469	171	96	202	159	484	324	348	555	441	12.6527	31.0961	11.4896	6.42974	13.5907	10.8664	32.0614	21.4582	22.815	36.0574	28.3157
ENSRNOG00000020699	47	47	54	41	29	58	93	62	53	132	152	2.72107	2.74156	3.14554	2.39581	1.68713	3.46421	5.12868	3.51145	2.92629	7.2546	8.15582
ENSRNOG00000020775	55	410	68	201	102	164	262	901	533	100	408	2.63445	19.1512	3.24781	9.44634	4.81381	7.78064	12.4558	42.7034	24.9299	4.76389	19.4285
ENSRNOG00000020836	317	444	199	112	271	117	426	325	714	638	637	5.88423	8.2263	3.71072	2.08909	5.04029	2.19139	7.88804	6.07632	13.237	11.7198	11.731
ENSRNOG00000020845	512	375	393	410	335	417	878	797	489	1234	1297	83.1989	60.2136	65.2313	67.9461	53.4116	70.4109	138.945	129.352	76.2414	189.376	194.666
ENSRNOG00000020884	13	20	6	6	4	15	26	13	17	40	30	0.269154	0.375354	0.119801	0.12961	0.0769572	0.30197	0.513344	0.257941	0.342947	0.767997	0.560924
ENSRNOG00000020925	401	289	433	696	442	660	315	327	179	258	281	16.1155	11.6727	17.442	28.2257	18.0903	26.8878	12.4706	12.8701	6.9685	10.0124	10.7203
ENSRNOG00000020935	155	253	171	172	192	291	295	360	329	370	474	3.1331	5.10612	3.48985	3.52379	3.92268	5.97844	5.87667	7.22137	6.53524	7.3648	9.33452
ENSRNOG00000020991	269	140	138	283	289	222	753	332	283	622	547	8.57138	4.38257	4.30833	8.82574	9.00041	7.0213	24.8163	10.7448	9.33098	20.596	18.8544
ENSRNOG00000021012	72	121	71	91	92	99	181	99	109	184	201	1.0547	1.75962	1.0426	1.33598	1.34762	1.468	2.6302	1.44564	1.59662	2.66068	2.92194
ENSRNOG00000021018	22	11	2	6	12	44	76	20	12	117	39	2.15339	1.07127	0.202312	0.65261	1.21768	4.4917	7.29714	2.05767	1.21132	10.9942	3.66765
ENSRNOG00000021056	20	13	11	66	27	97	19	16	7	5	16	0.460475	0.307942	0.254716	1.53178	0.632725	2.27808	0.422989	0.377708	0.169456	0.114606	0.351805
ENSRNOG00000021062	66	45	66	44	47	81	102	70	65	188	241	4.90728	3.4853	5.24933	3.52892	3.54383	6.39422	7.93651	5.51589	4.86422	13.95	17.8805
ENSRNOG00000021100	144	110	118	149	119	103	277	229	141	281	248	6.853	5.22657	5.63912	7.17062	5.6366	4.99671	12.849	10.8215	6.56641	12.9933	11.334
ENSRNOG00000021104	46	82	48	37	36	56	83	53	51	147	177	6.66501	11.6427	6.9968	5.36794	5.16237	8.18527	11.8958	7.59276	7.14077	20.8094	25.027
ENSRNOG00000021161	407	369	285	382	326	369	630	527	352	816	800	8.83176	8.03812	6.30581	8.47118	7.22161	8.23825	13.3066	11.3545	7.43364	17.2577	16.5927
ENSRNOG00000021199	201	113	119	103	102	103	263	221	130	289	221	12.1538	6.71134	7.20132	6.19404	6.11931	6.21991	15.9884	13.3953	7.87785	17.3995	13.5134
ENSRNOG00000021206	523	334	330	221	237	215	758	561	324	1102	762	50.0895	32.4111	31.4593	21.0658	24.4239	20.7889	75.5824	52.5737	31.4084	99.7261	67.6148
[truncated: 395 more rows]

## Sheet: Supplemental Table S3
Supplementary Dataset S3. Gene dataset of 622 DEGs in each group (common genes in three groups)
[truncated: 623 more rows]
